# Supplementary material for: Discrete hippocampal projections are differentially regulated by parvalbumin and somatostatin interneurons
Source: Nat Commun. 2023 Oct 20;14:6653. doi: 10.1038/s41467-023-42484-z (PMC10589277; doi:10.1038/s41467-023-42484-z)
Supplement: Supplementary file 3 — Supplementary Data 1 [file 41467_2023_42484_MOESM3_ESM.xlsx]

## Sheet: Sheet1
gene_id	gene_name	transcript_id	GO	KEGG	KO_ENTRY	EC	Description	trans_type	FPKM.P1	FPKM.P2	FPKM.P3	FPKM.P4	FPKM.P5	FPKM.N1	FPKM.N2	FPKM.N3	FPKM.N4	FPKM.N5	FPKM.N6	fc	log2(fc)	pval	qval	regulation	significant
ENSMUSG00000027315	Spint1	ENSMUST00000110817;ENSMUST00000028783;ENSMUST00000139903;ENSMUST00000134872;ENSMUST00000110816	GO:0001843(neural tube closure);GO:0001892(embryonic placenta development);GO:0004867(serine-type endopeptidase inhibitor activity);GO:0005515(protein binding);GO:0005576(extracellular region);GO:0005886(plasma membrane);GO:0010466(negative regulation of peptidase activity);GO:0010951(negative regulation of endopeptidase activity);GO:0030198(extracellular matrix organization);GO:0030414(peptidase…	05202(Transcriptional misregulation in cancer);05215(Prostate cancer);05215(Prostate cancer)	K15619	NA	serine protease inhibitor, Kunitz type 1 [Source:MGI Symbol;Acc:MGI:1338033]	protein_coding;retained_intron	44.9216	30.5857	0.0355359	22.2	5.02532	0.0001	0.0001	0.0001	0.0001	0.0001	0.0001	205536	17.649	1.30675e-07	0.00197842	up	yes
ENSMUSG00000021384	Susd3	ENSMUST00000058196;ENSMUST00000141408;ENSMUST00000119721;ENSMUST00000021816;ENSMUST00000135784;ENSMUST00000131880	GO:0003674(molecular_function);GO:0005886(plasma membrane);GO:0008150(biological_process);GO:0016020(membrane);GO:0016021(integral component of membrane);GO:0016021(integral component of membrane)	NA	NA	NA	sushi domain containing 3 [Source:MGI Symbol;Acc:MGI:1913579]	protein_coding;processed_transcript	72.5662	1.86524	27.8407	0.0001	3.15169	0.0001	0.0001	0.0001	0.0001	0.0001	0.0001	210848	17.6858	1.61829e-06	0.00668079	up	yes
ENSMUSG00000034792	Gna15	ENSMUST00000043709;ENSMUST00000150586;ENSMUST00000147908	GO:0000166(nucleotide binding);GO:0001664(G protein-coupled receptor binding);GO:0003924(GTPase activity);GO:0005525(GTP binding);GO:0005623(cell);GO:0005834(heterotrimeric G-protein complex);GO:0007165(signal transduction);GO:0007186(G protein-coupled receptor signaling pathway);GO:0007188(adenylate cyclase-modulating G protein-coupled receptor signaling pathway);GO:0007200(phospholipase C-activ…	04020(Calcium signaling pathway);04926(Relaxin signaling pathway);05142(Chagas disease (American trypanosomiasis));05146(Amoebiasis);05146(Amoebiasis)	K04637	NA	guanine nucleotide binding protein, alpha 15 [Source:MGI Symbol;Acc:MGI:95770]	protein_coding;retained_intron	88.4246	72.2831	0.0001	0.0001	33.0792	0.0001	0.0001	0.0001	0.0001	0.0001	0.0001	387574	18.5641	1.68974e-06	0.00668079	up	yes
ENSMUSG00000073599	Ecscr	ENSMUST00000133064;ENSMUST00000235163;ENSMUST00000143684;ENSMUST00000097618;ENSMUST00000134656;ENSMUST00000124237;ENSMUST00000123973	GO:0001525(angiogenesis);GO:0005654(nucleoplasm);GO:0005737(cytoplasm);GO:0005829(cytosol);GO:0005886(plasma membrane);GO:0006915(apoptotic process);GO:0006935(chemotaxis);GO:0007275(multicellular organism development);GO:0016020(membrane);GO:0016021(integral component of membrane);GO:0016525(negative regulation of angiogenesis);GO:0030154(cell differentiation);GO:0043231(intracellular membrane-b…	NA	NA	NA	endothelial cell surface expressed chemotaxis and apoptosis regulator [Source:MGI Symbol;Acc:MGI:1915795]	protein_coding;nonsense_mediated_decay;processed_transcript	64.808	25.3422	0.0001	12.5123	45.0731	0.0001	0.0001	0.0001	0.0001	0.0001	0.0001	295471	18.1727	1.80927e-06	0.00668079	up	yes
ENSMUSG00000021665	Hexb	ENSMUST00000022169;ENSMUST00000222700	GO:0001501(skeletal system development);GO:0001669(acrosomal vesicle);GO:0004553(hydrolase activity, hydrolyzing O-glycosyl compounds);GO:0004563(beta-N-acetylhexosaminidase activity);GO:0005615(extracellular space);GO:0005623(cell);GO:0005764(lysosome);GO:0005975(carbohydrate metabolic process);GO:0006044(N-acetylglucosamine metabolic process);GO:0006687(glycosphingolipid metabolic process);GO:0…	00511(Other glycan degradation);00520(Amino sugar and nucleotide sugar metabolism);00531(Glycosaminoglycan degradation);00603(Glycosphingolipid biosynthesis - globo and isoglobo series);00604(Glycosphingolipid biosynthesis - ganglio series);04142(Lysosome);04142(Lysosome)	K12373	EC:3.2.1.52	hexosaminidase B [Source:MGI Symbol;Acc:MGI:96074]	protein_coding;processed_transcript	1993.9	728.218	332.195	51.9295	1173.71	135.586	45.4755	29.8904	42.1984	98.8149	21.585	13.749	3.78125	2.20634e-06	0.00668079	up	yes
ENSMUSG00000037405	Icam1	ENSMUST00000086399;ENSMUST00000215003	GO:0001772(immunological synapse);GO:0002291(T cell activation via T cell receptor contact with antigen bound to MHC molecule on antigen presenting cell);GO:0002438(acute inflammatory response to antigenic stimulus);GO:0002457(T cell antigen processing and presentation);GO:0002693(positive regulation of cellular extravasation);GO:0005178(integrin binding);GO:0005615(extracellular space);GO:000562…	04064(NF-kappa B signaling pathway);04514(Cell adhesion molecules (CAMs));04650(Natural killer cell mediated cytotoxicity);04668(TNF signaling pathway);04670(Leukocyte transendothelial migration);04933(AGE-RAGE signaling pathway in diabetic complications);05143(African trypanosomiasis);05144(Malaria);05150(Staphylococcus aureus infection);05164(Influenza A);05166(Human T-cell leukemia virus 1 inf…	K06490	NA	intercellular adhesion molecule 1 [Source:MGI Symbol;Acc:MGI:96392]	protein_coding;retained_intron	24.5153	28.861	0.0001	0.0001	22.6467	0.0001	0.0001	0.0001	0.0001	0.0001	0.0001	152046	17.2142	8.31012e-06	0.0183269	up	yes
ENSMUSG00000032122	Slc37a2	ENSMUST00000115068;ENSMUST00000162018;ENSMUST00000161114	GO:0005783(endoplasmic reticulum);GO:0005789(endoplasmic reticulum membrane);GO:0005887(integral component of plasma membrane);GO:0006072(glycerol-3-phosphate metabolic process);GO:0006127(glycerophosphate shuttle);GO:0008643(carbohydrate transport);GO:0015169(glycerol-3-phosphate transmembrane transporter activity);GO:0015297(antiporter activity);GO:0015760(glucose-6-phosphate transport);GO:0015…	NA	NA	NA	solute carrier family 37 (glycerol-3-phosphate transporter), member 2 [Source:MGI Symbol;Acc:MGI:1929693]	protein_coding;retained_intron	6.07344	11.9027	9.16029	0.0001	6.1926	0.0001	0.0001	0.0001	0.0001	0.0001	0.0001	66658.2	16.0245	8.47345e-06	0.0183269	up	yes
ENSMUSG00000026548	Slamf9	ENSMUST00000027830	GO:0016020(membrane);GO:0016021(integral component of membrane)	NA	NA	NA	SLAM family member 9 [Source:MGI Symbol;Acc:MGI:1923692]	protein_coding	24.2982	0.0001	57.4291	31.9905	48.1019	0.0001	0.0001	0.0001	0.0001	0.0001	0.0001	323639	18.304	1.16086e-05	0.0219692	up	yes
ENSMUSG00000026480	Ncf2	ENSMUST00000027754;ENSMUST00000186568;ENSMUST00000189135;ENSMUST00000187641;ENSMUST00000187235;ENSMUST00000190323	GO:0001669(acrosomal vesicle);GO:0005515(protein binding);GO:0005730(nucleolus);GO:0005737(cytoplasm);GO:0005829(cytosol);GO:0006742(NADP catabolic process);GO:0006801(superoxide metabolic process);GO:0006909(phagocytosis);GO:0008022(protein C-terminus binding);GO:0009749(response to glucose);GO:0014070(response to organic cyclic compound);GO:0016020(membrane);GO:0016175(superoxide-generating NAD…	04145(Phagosome);04380(Osteoclast differentiation);04670(Leukocyte transendothelial migration);05140(Leishmaniasis);05418(Fluid shear stress and atherosclerosis);05418(Fluid shear stress and atherosclerosis)	K08010	NA	neutrophil cytosolic factor 2 [Source:MGI Symbol;Acc:MGI:97284]	protein_coding;retained_intron	13.8845	5.72687	1.60175	0.0001	4.58038	0.0001	0.0001	0.0001	0.0001	0.0001	0.00250945	10285	13.3283	2.08524e-05	0.0350784	up	yes
ENSMUSG00000040751	Lat2	ENSMUST00000036362;ENSMUST00000200998;ENSMUST00000077636;ENSMUST00000200737;ENSMUST00000202746;ENSMUST00000201832;ENSMUST00000202461;ENSMUST00000200945;ENSMUST00000201632;ENSMUST00000202085	GO:0002250(adaptive immune response);GO:0002376(immune system process);GO:0002764(immune response-regulating signaling pathway);GO:0005886(plasma membrane);GO:0016020(membrane);GO:0016021(integral component of membrane);GO:0019722(calcium-mediated signaling);GO:0035556(intracellular signal transduction);GO:0042113(B cell activation);GO:0042169(SH2 domain binding);GO:0042629(mast cell granule);GO:…	NA	NA	NA	linker for activation of T cells family, member 2 [Source:MGI Symbol;Acc:MGI:1926479]	protein_coding;nonsense_mediated_decay;retained_intron;processed_transcript	23.4839	27.4078	0.0001	10.586	8.85725	0.0001	0.0001	0.0001	0.0001	0.0001	0.0001	140670	17.102	3.36095e-05	0.0508847	up	yes
ENSMUSG00000075593	Gal3st4	ENSMUST00000161279;ENSMUST00000161647;ENSMUST00000162557;ENSMUST00000100530;ENSMUST00000161665	GO:0001733(galactosylceramide sulfotransferase activity);GO:0005794(Golgi apparatus);GO:0009101(glycoprotein biosynthetic process);GO:0009247(glycolipid biosynthetic process);GO:0016020(membrane);GO:0016021(integral component of membrane);GO:0050694(galactose 3-O-sulfotransferase activity);GO:0050694(galactose 3-O-sulfotransferase activity)	NA	K09677	EC:2.8.2.-	galactose-3-O-sulfotransferase 4 [Source:MGI Symbol;Acc:MGI:1916254]	protein_coding;processed_transcript	14.1017	37.262	0.0001	0.0001	29.082	0.0001	0.0001	0.0001	0.0001	0.0001	0.0001	160892	17.2957	4.42871e-05	0.0600573	up	yes
ENSMUSG00000034006	Pqlc1	ENSMUST00000123750;ENSMUST00000140594;ENSMUST00000070135;ENSMUST00000134545;ENSMUST00000155039;ENSMUST00000151677;ENSMUST00000157056;ENSMUST00000131780;ENSMUST00000091798;ENSMUST00000144468;ENSMUST00000129043	GO:0003674(molecular_function);GO:0005768(endosome);GO:0005802(trans-Golgi network);GO:0005829(cytosol);GO:0016020(membrane);GO:0016021(integral component of membrane);GO:0042147(retrograde transport, endosome to Golgi);GO:0045332(phospholipid translocation);GO:0045332(phospholipid translocation)	NA	NA	NA	PQ loop repeat containing 1 [Source:MGI Symbol;Acc:MGI:1914193]	protein_coding;processed_transcript	5.06072	1.17861	15.7811	0.0001	8.19872	0.0001	0.0001	0.0001	0.0001	0.0001	0.0001	60438.6	15.8832	4.76016e-05	0.0600573	up	yes
ENSMUSG00000048163	Selplg	ENSMUST00000100874;ENSMUST00000201931;ENSMUST00000198891;ENSMUST00000202555;ENSMUST00000199109;ENSMUST00000201194	GO:0016020(membrane);GO:0016021(integral component of membrane);GO:0030246(carbohydrate binding);GO:0030246(carbohydrate binding)	04514(Cell adhesion molecules (CAMs));05150(Staphylococcus aureus infection);05150(Staphylococcus aureus infection)	K06544	NA	selectin, platelet (p-selectin) ligand [Source:MGI Symbol;Acc:MGI:106689]	protein_coding;retained_intron	574.065	265.099	89.1938	1.20237	249.3	32.9442	5.82321	7.30839	24.8929	0.458129	7.67209	17.8843	4.16062	5.17598e-05	0.0602802	up	yes
ENSMUSG00000001827	Folr1	ENSMUST00000106981;ENSMUST00000106983;ENSMUST00000140584;ENSMUST00000124026;ENSMUST00000140068;ENSMUST00000106982;ENSMUST00000106985;ENSMUST00000126204;ENSMUST00000123630;ENSMUST00000134145;ENSMUST00000123321;ENSMUST00000150184;ENSMUST00000106986;ENSMUST00000125298;ENSMUST00000151706;ENSMUST00000155311	GO:0001947(heart looping);GO:0003147(neural crest cell migration involved in heart formation);GO:0003253(cardiac neural crest cell migration involved in outflow tract morphogenesis);GO:0005542(folic acid binding);GO:0005576(extracellular region);GO:0005634(nucleus);GO:0005768(endosome);GO:0005886(plasma membrane);GO:0005903(brush border);GO:0006620(posttranslational protein targeting to endoplasm…	01523(Antifolate resistance);04144(Endocytosis);04144(Endocytosis)	K13649	NA	folate receptor 1 (adult) [Source:MGI Symbol;Acc:MGI:95568]	protein_coding;processed_transcript	3.63073	0.301381	27.2674	31.5051	0.324992	0.0001	0.0001	0.0001	0.0001	0.0001	0.0001	126059	16.9437	5.68024e-05	0.0614277	up	yes
ENSMUSG00000028962	Slc4a2	ENSMUST00000080067;ENSMUST00000198786;ENSMUST00000136440;ENSMUST00000140722;ENSMUST00000132505;ENSMUST00000146765;ENSMUST00000139081;ENSMUST00000141966;ENSMUST00000144305;ENSMUST00000153274;ENSMUST00000115047;ENSMUST00000115049;ENSMUST00000127315;ENSMUST00000155636;ENSMUST00000155598	GO:0005452(inorganic anion exchanger activity);GO:0005623(cell);GO:0006811(ion transport);GO:0006820(anion transport);GO:0007283(spermatogenesis);GO:0008509(anion transmembrane transporter activity);GO:0015698(inorganic anion transport);GO:0016020(membrane);GO:0016021(integral component of membrane);GO:0016323(basolateral plasma membrane);GO:0016324(apical plasma membrane);GO:0019899(enzyme bindi…	04970(Salivary secretion);04971(Gastric acid secretion);04972(Pancreatic secretion);04976(Bile secretion);04976(Bile secretion)	K13855	NA	solute carrier family 4 (anion exchanger), member 2 [Source:MGI Symbol;Acc:MGI:109351]	protein_coding;retained_intron;processed_transcript	5.8343	1.5505	0.0106779	17.9519	6.5024	0.0001	0.0242579	0.0001	0.0001	0.00791953	0.0001	1173.2	10.1962	7.89925e-05	0.0797298	up	yes
ENSMUSG00000001751	Naglu	ENSMUST00000001802;ENSMUST00000138409;ENSMUST00000140735	GO:0007040(lysosome organization);GO:0021680(cerebellar Purkinje cell layer development);GO:0042474(middle ear morphogenesis);GO:0045475(locomotor rhythm);GO:0046548(retinal rod cell development);GO:0060119(inner ear receptor cell development);GO:0070062(extracellular exosome);GO:0070062(extracellular exosome)	00531(Glycosaminoglycan degradation);04142(Lysosome);04142(Lysosome)	K01205	EC:3.2.1.50	alpha-N-acetylglucosaminidase (Sanfilippo disease IIIB) [Source:MGI Symbol;Acc:MGI:1351641]	protein_coding;processed_transcript	33.9637	28.4957	0.0001	0.0001	15.8733	0.0001	0.0001	0.0001	0.0001	0.0001	0.0001	156666	17.2573	0.000166594	0.157639	up	yes
ENSMUSG00000030745	Il21r	ENSMUST00000033000;ENSMUST00000206103;ENSMUST00000206234	GO:0004888(transmembrane signaling receptor activity);GO:0004896(cytokine receptor activity);GO:0005515(protein binding);GO:0016020(membrane);GO:0016021(integral component of membrane);GO:0019221(cytokine-mediated signaling pathway);GO:0019221(cytokine-mediated signaling pathway)	04060(Cytokine-cytokine receptor interaction);04630(Jak-STAT signaling pathway);04659(Th17 cell differentiation);05321(Inflammatory bowel disease (IBD));05321(Inflammatory bowel disease (IBD))	K05075	NA	interleukin 21 receptor [Source:MGI Symbol;Acc:MGI:1890475]	protein_coding;nonsense_mediated_decay	36.5029	23.5953	0.0001	0.0001	40.1135	0.0001	0.0337139	0.0001	0.0001	0.0001	0.0001	3514.77	11.7792	0.000198506	0.176787	up	yes
ENSMUSG00000018927	Ccl6	ENSMUST00000019071;ENSMUST00000138145;ENSMUST00000150243	GO:0002548(monocyte chemotaxis);GO:0005125(cytokine activity);GO:0005576(extracellular region);GO:0005615(extracellular space);GO:0006935(chemotaxis);GO:0006954(inflammatory response);GO:0006955(immune response);GO:0007186(G protein-coupled receptor signaling pathway);GO:0008009(chemokine activity);GO:0030593(neutrophil chemotaxis);GO:0043547(positive regulation of GTPase activity);GO:0048020(CCR…	04060(Cytokine-cytokine receptor interaction);04062(Chemokine signaling pathway);04062(Chemokine signaling pathway)	K05510	NA	chemokine (C-C motif) ligand 6 [Source:MGI Symbol;Acc:MGI:98263]	protein_coding;retained_intron	52.3444	1.59577	22.2182	0.0001	45.6833	0.0541681	0.0001	0.0001	0.0001	0.0001	0.0001	2674.51	11.3851	0.000230052	0.181012	up	yes
ENSMUSG00000041945	Mfsd9	ENSMUST00000131390;ENSMUST00000144385;ENSMUST00000039672	GO:0005887(integral component of plasma membrane);GO:0016020(membrane);GO:0016021(integral component of membrane);GO:0022857(transmembrane transporter activity);GO:0055085(transmembrane transport);GO:0055085(transmembrane transport)	NA	NA	NA	major facilitator superfamily domain containing 9 [Source:MGI Symbol;Acc:MGI:2443548]	nonsense_mediated_decay;retained_intron;protein_coding	2.75173	0.0001	38.5919	0.0001	2.23577	0.0001	0.0001	0.0001	0.0001	0.0001	0.0001	87159.3	16.4114	0.000251502	0.181012	up	yes
ENSMUSG00000029759	Pon3	ENSMUST00000031773;ENSMUST00000125686;ENSMUST00000176948;ENSMUST00000176039;ENSMUST00000156848;ENSMUST00000129344	GO:0004063(aryldialkylphosphatase activity);GO:0004064(arylesterase activity);GO:0005576(extracellular region);GO:0005615(extracellular space);GO:0009636(response to toxic substance);GO:0010124(phenylacetate catabolic process);GO:0016311(dephosphorylation);GO:0016787(hydrolase activity);GO:0018733(3,4-dihydrocoumarin hydrolase activity);GO:0019439(aromatic compound catabolic process);GO:0032929(n…	NA	K01045	3.1.8.1;EC:3.1.1.2	paraoxonase 3 [Source:MGI Symbol;Acc:MGI:106686]	protein_coding;retained_intron;processed_transcript;nonsense_mediated_decay	16.0859	14.9458	0.0001	0.0001	24.7299	0.0001	0.0001	0.0001	0.0001	0.0001	0.0001	111524	16.767	0.000262966	0.181012	up	yes
ENSMUSG00000024677	Ms4a6b	ENSMUST00000163078;ENSMUST00000025580;ENSMUST00000161157;ENSMUST00000161283;ENSMUST00000159587	GO:0003674(molecular_function);GO:0005575(cellular_component);GO:0008150(biological_process);GO:0016020(membrane);GO:0016021(integral component of membrane);GO:0016021(integral component of membrane)	NA	K22191	NA	membrane-spanning 4-domains, subfamily A, member 6B [Source:MGI Symbol;Acc:MGI:1917024]	protein_coding;retained_intron;nonsense_mediated_decay	14.625	7.57173	0.0001	0.0001	19.6887	0.0001	0.0001	0.0001	0.0001	0.0001	0.0001	83771.4	16.3542	0.000269462	0.181012	up	yes
ENSMUSG00000054520	Sh3bp2	ENSMUST00000067638;ENSMUST00000138912;ENSMUST00000202745;ENSMUST00000153750;ENSMUST00000118545;ENSMUST00000101316;ENSMUST00000179943;ENSMUST00000125817	GO:0001784(phosphotyrosine residue binding);GO:0005070(SH3/SH2 adaptor activity);GO:0007165(signal transduction);GO:0009967(positive regulation of signal transduction);GO:0009967(positive regulation of signal transduction)	04650(Natural killer cell mediated cytotoxicity);04650(Natural killer cell mediated cytotoxicity)	K07984	NA	SH3-domain binding protein 2 [Source:MGI Symbol;Acc:MGI:1346349]	protein_coding;nonsense_mediated_decay;retained_intron	5.74791	18.7803	0.0001	0.206424	7.25242	0.0001	0.0001	0.0001	0.0001	0.0001	0.0001	63974.3	15.9652	0.000270007	0.181012	up	yes
ENSMUSG00000002617	Zfp40	ENSMUST00000037057;ENSMUST00000142999;ENSMUST00000172177;ENSMUST00000140313;ENSMUST00000151447;ENSMUST00000135840	GO:0003676(nucleic acid binding);GO:0003677(DNA binding);GO:0003700(DNA-binding transcription factor activity);GO:0005634(nucleus);GO:0006355(regulation of transcription, DNA-templated);GO:0046872(metal ion binding);GO:0046872(metal ion binding)	05168(Herpes simplex virus 1 infection);05168(Herpes simplex virus 1 infection)	K09228	NA	zinc finger protein 40 [Source:MGI Symbol;Acc:MGI:99185]	protein_coding;processed_transcript	0.699297	6.72055	0.0800744	8.24918	3.65256	0.0001	0.0001	0.0001	0.0001	0.0001	0.0001	38803.3	15.2439	0.000282703	0.181012	up	yes
ENSMUSG00000020120	Plek	ENSMUST00000102881;ENSMUST00000020321;ENSMUST00000156101	GO:0002244(hematopoietic progenitor cell differentiation);GO:0002576(platelet degranulation);GO:0005080(protein kinase C binding);GO:0005737(cytoplasm);GO:0005886(plasma membrane);GO:0006904(vesicle docking involved in exocytosis);GO:0007229(integrin-mediated signaling pathway);GO:0010572(positive regulation of platelet activation);GO:0010920(negative regulation of inositol phosphate biosynthetic…	NA	K19993	NA	pleckstrin [Source:MGI Symbol;Acc:MGI:1860485]	protein_coding	8.81119	14.0003	0.0001	3.8873	23.0312	0.0218203	0.0208405	0.0001	0.0001	0.0001	0.0001	1385.86	10.4366	0.00028694	0.181012	up	yes
ENSMUSG00000066975	Cryba4	ENSMUST00000086629;ENSMUST00000112383;ENSMUST00000112385	GO:0002088(lens development in camera-type eye);GO:0005212(structural constituent of eye lens);GO:0007601(visual perception);GO:0043010(camera-type eye development);GO:0043010(camera-type eye development)	NA	NA	NA	crystallin, beta A4 [Source:MGI Symbol;Acc:MGI:102716]	protein_coding	18.8901	46.5301	62.6274	0.0001	18.5611	0.0001	0.0001	0.0001	0.0001	0.0001	0.0001	293218	18.1616	0.000332797	0.1936	up	yes
ENSMUSG00000019832	Rab32	ENSMUST00000019974;ENSMUST00000220018	GO:0000166(nucleotide binding);GO:0003924(GTPase activity);GO:0005515(protein binding);GO:0005525(GTP binding);GO:0005739(mitochondrion);GO:0005741(mitochondrial outer membrane);GO:0005769(early endosome);GO:0005783(endoplasmic reticulum);GO:0005794(Golgi apparatus);GO:0005802(trans-Golgi network);GO:0006886(intracellular protein transport);GO:0007005(mitochondrion organization);GO:0012505(endome…	NA	K07918	NA	RAB32, member RAS oncogene family [Source:MGI Symbol;Acc:MGI:1915094]	protein_coding;nonsense_mediated_decay	15.9348	5.68131	0.0001	0.0001	56.9651	0.0001	0.0001	0.0001	0.0001	0.0001	0.0001	157163	17.2619	0.000335803	0.1936	up	yes
ENSMUSG00000026778	Prkcq	ENSMUST00000028118;ENSMUST00000192461;ENSMUST00000102970;ENSMUST00000195628;ENSMUST00000114853;ENSMUST00000195207	GO:0000166(nucleotide binding);GO:0001772(immunological synapse);GO:0002376(immune system process);GO:0004672(protein kinase activity);GO:0004674(protein serine/threonine kinase activity);GO:0004697(protein kinase C activity);GO:0005515(protein binding);GO:0005524(ATP binding);GO:0005634(nucleus);GO:0005737(cytoplasm);GO:0005886(plasma membrane);GO:0006355(regulation of transcription, DNA-templat…	04064(NF-kappa B signaling pathway);04140(Autophagy - animal);04270(Vascular smooth muscle contraction);04658(Th1 and Th2 cell differentiation);04659(Th17 cell differentiation);04660(T cell receptor signaling pathway);04750(Inflammatory mediator regulation of TRP channels);04920(Adipocytokine signaling pathway);04931(Insulin resistance);04931(Insulin resistance)	K18052	EC:2.7.11.13	protein kinase C, theta [Source:MGI Symbol;Acc:MGI:97601]	protein_coding;retained_intron;processed_transcript	3.0087	3.52819	0.0001	5.48155	4.23921	0.0001	0.0001	0.0001	0.0001	0.0001	0.0001	32515.5	14.9888	0.000345258	0.1936	up	yes
ENSMUSG00000032308	Ulk3	ENSMUST00000053230;ENSMUST00000217100;ENSMUST00000215146;ENSMUST00000213530;ENSMUST00000213212;ENSMUST00000215868;ENSMUST00000215748	GO:0000166(nucleotide binding);GO:0004672(protein kinase activity);GO:0004674(protein serine/threonine kinase activity);GO:0005524(ATP binding);GO:0005737(cytoplasm);GO:0006468(protein phosphorylation);GO:0006914(autophagy);GO:0016301(kinase activity);GO:0016310(phosphorylation);GO:0016740(transferase activity);GO:0045879(negative regulation of smoothened signaling pathway);GO:0045880(positive re…	NA	K21358	EC:2.7.11.1	unc-51-like kinase 3 [Source:MGI Symbol;Acc:MGI:1918992]	protein_coding;retained_intron;nonsense_mediated_decay	1.36619	3.26139	0.0001	16.5213	7.59258	0.0001	0.0001	0.0001	0.0001	0.0001	0.0001	57483.1	15.8109	0.000391519	0.208592	up	yes
ENSMUSG00000071042	Rasgrp3	ENSMUST00000095204;ENSMUST00000164192;ENSMUST00000234660;ENSMUST00000234640;ENSMUST00000234011;ENSMUST00000234644;ENSMUST00000235103	GO:0005085(guanyl-nucleotide exchange factor activity);GO:0005088(Ras guanyl-nucleotide exchange factor activity);GO:0005096(GTPase activator activity);GO:0005509(calcium ion binding);GO:0005737(cytoplasm);GO:0007264(small GTPase mediated signal transduction);GO:0007265(Ras protein signal transduction);GO:0017016(Ras GTPase binding);GO:0019900(kinase binding);GO:0032045(guanyl-nucleotide exchange…	04010(MAPK signaling pathway);04014(Ras signaling pathway);04015(Rap1 signaling pathway);04662(B cell receptor signaling pathway);05200(Pathways in cancer);05200(Pathways in cancer)	K12362	NA	RAS, guanyl releasing protein 3 [Source:MGI Symbol;Acc:MGI:3028579]	protein_coding;processed_transcript	13.2132	8.3875	0.0001	0.0001	8.08432	0.0001	0.0001	0.0001	0.0001	0.0001	0.0001	59370.4	15.8575	0.000414821	0.208592	up	yes
ENSMUSG00000025888	Casp1	ENSMUST00000027015;ENSMUST00000238348;ENSMUST00000238546;ENSMUST00000238730;ENSMUST00000238505	GO:0001666(response to hypoxia);GO:0001774(microglial cell activation);GO:0004175(endopeptidase activity);GO:0004197(cysteine-type endopeptidase activity);GO:0005515(protein binding);GO:0005576(extracellular region);GO:0005634(nucleus);GO:0005737(cytoplasm);GO:0005739(mitochondrion);GO:0005829(cytosol);GO:0005886(plasma membrane);GO:0006508(proteolysis);GO:0006915(apoptotic process);GO:0006919(ac…	04217(Necroptosis);04621(NOD-like receptor signaling pathway);04623(Cytosolic DNA-sensing pathway);04625(C-type lectin receptor signaling pathway);05014(Amyotrophic lateral sclerosis (ALS));05132(Salmonella infection);05133(Pertussis);05134(Legionellosis);05164(Influenza A);05164(Influenza A)	K01370	EC:3.4.22.36	caspase 1 [Source:MGI Symbol;Acc:MGI:96544]	protein_coding;retained_intron;nonsense_mediated_decay	9.78762	26.8862	0.0001	0.0001	18.8978	0.0001	0.0001	0.0001	0.0001	0.0001	0.0001	111144	16.7621	0.000436892	0.208592	up	yes
ENSMUSG00000075040	Zfp408	ENSMUST00000111333;ENSMUST00000127702;ENSMUST00000099714;ENSMUST00000145582;ENSMUST00000155045;ENSMUST00000152769	GO:0003676(nucleic acid binding);GO:0005634(nucleus);GO:0008150(biological_process);GO:0042802(identical protein binding);GO:0042802(identical protein binding)	NA	NA	NA	zinc finger protein 408 [Source:MGI Symbol;Acc:MGI:2685857]	protein_coding;processed_transcript;nonsense_mediated_decay;retained_intron	4.70945	3.61552	0.0001	21.8958	0.51839	0.0001	0.0001	0.0001	0.0001	0.0001	0.0001	61478.5	15.9078	0.000444343	0.208592	up	yes
ENSMUSG00000046718	Bst2	ENSMUST00000051672;ENSMUST00000212386	GO:0002376(immune system process);GO:0002737(negative regulation of plasmacytoid dendritic cell cytokine production);GO:0005737(cytoplasm);GO:0005768(endosome);GO:0005770(late endosome);GO:0005794(Golgi apparatus);GO:0005886(plasma membrane);GO:0008191(metalloendopeptidase inhibitor activity);GO:0009615(response to virus);GO:0009986(cell surface);GO:0010951(negative regulation of endopeptidase ac…	05168(Herpes simplex virus 1 infection);05170(Human immunodeficiency virus 1 infection);05170(Human immunodeficiency virus 1 infection)	K06731	NA	bone marrow stromal cell antigen 2 [Source:MGI Symbol;Acc:MGI:1916800]	protein_coding;processed_transcript	40.3216	38.1061	0.0001	2.77799	43.9675	0.0001	0.0001	0.0001	0.0001	0.0001	0.0001	250347	17.9336	0.000451748	0.208592	up	yes
ENSMUSG00000026972	Arrdc1	ENSMUST00000028349;ENSMUST00000156706;ENSMUST00000102935;ENSMUST00000144963;ENSMUST00000142887;ENSMUST00000152240;ENSMUST00000132074;ENSMUST00000133934;ENSMUST00000155525;ENSMUST00000155953;ENSMUST00000129784;ENSMUST00000133396	GO:0005886(plasma membrane);GO:0006511(ubiquitin-dependent protein catabolic process);GO:0006858(extracellular transport);GO:0015031(protein transport);GO:0016020(membrane);GO:0016567(protein ubiquitination);GO:0031410(cytoplasmic vesicle);GO:0031625(ubiquitin protein ligase binding);GO:0042802(identical protein binding);GO:0045746(negative regulation of Notch signaling pathway);GO:0140112(extrac…	NA	NA	NA	arrestin domain containing 1 [Source:MGI Symbol;Acc:MGI:2446136]	protein_coding;processed_transcript;nonsense_mediated_decay;retained_intron	0.107523	14.2451	0.0001	21.4789	13.9175	0.0001	0.0001	0.0001	0.0001	0.0001	0.0001	99498.3	16.6024	0.000469252	0.208592	up	yes
ENSMUSG00000021902	Phf7	ENSMUST00000022459;ENSMUST00000226565;ENSMUST00000228437;ENSMUST00000226310;ENSMUST00000228140;ENSMUST00000228930;ENSMUST00000227668	GO:0005634(nucleus);GO:0005654(nucleoplasm);GO:0005794(Golgi apparatus);GO:0005829(cytosol);GO:0005886(plasma membrane);GO:0008150(biological_process);GO:0016607(nuclear speck);GO:0046872(metal ion binding);GO:0046872(metal ion binding)	NA	NA	NA	PHD finger protein 7 [Source:MGI Symbol;Acc:MGI:1919088]	protein_coding;nonsense_mediated_decay;retained_intron	0.323009	1.92412	1.55257	8.48437	0.442777	0.0001	0.0001	0.0001	0.0001	0.0001	0.0001	25453.7	14.6356	0.000469803	0.208592	up	yes
ENSMUSG00000000958	Slc7a7	ENSMUST00000000984;ENSMUST00000227334;ENSMUST00000195970;ENSMUST00000195999;ENSMUST00000226753;ENSMUST00000200545;ENSMUST00000227967;ENSMUST00000228488;ENSMUST00000196215;ENSMUST00000196966;ENSMUST00000197440;ENSMUST00000197667	GO:0000821(regulation of arginine metabolic process);GO:0005886(plasma membrane);GO:0006865(amino acid transport);GO:0015174(basic amino acid transmembrane transporter activity);GO:0015179(L-amino acid transmembrane transporter activity);GO:0016020(membrane);GO:0016021(integral component of membrane);GO:0016323(basolateral plasma membrane);GO:0022857(transmembrane transporter activity);GO:0055085…	04974(Protein digestion and absorption);04974(Protein digestion and absorption)	K13867	NA	solute carrier family 7 (cationic amino acid transporter, y+ system), member 7 [Source:MGI Symbol;Acc:MGI:1337120]	protein_coding;processed_transcript	16.1252	17.9371	0.0001	0.0001	16.0802	0.0001	0.0001	0.0001	0.0001	0.0001	0.0001	100285	16.6137	0.000491528	0.208592	up	yes
ENSMUSG00000034765	Dusp5	ENSMUST00000038287	GO:0000188(inactivation of MAPK activity);GO:0001706(endoderm formation);GO:0004721(phosphoprotein phosphatase activity);GO:0004725(protein tyrosine phosphatase activity);GO:0005634(nucleus);GO:0005737(cytoplasm);GO:0006470(protein dephosphorylation);GO:0008138(protein tyrosine/serine/threonine phosphatase activity);GO:0016311(dephosphorylation);GO:0016787(hydrolase activity);GO:0016791(phosphata…	04010(MAPK signaling pathway)	K04459	3.1.3.48;EC:3.1.3.16	dual specificity phosphatase 5 [Source:MGI Symbol;Acc:MGI:2685183]	protein_coding	3.77561	0.992859	8.02458	7.32522	1.58812	0.0001	0.0001	0.0001	0.0001	0.0001	0.0001	43412.8	15.4058	0.00049599	0.208592	up	yes
ENSMUSG00000051212	Gpr183	ENSMUST00000049872;ENSMUST00000227267	GO:0002250(adaptive immune response);GO:0002312(B cell activation involved in immune response);GO:0002313(mature B cell differentiation involved in immune response);GO:0002376(immune system process);GO:0002407(dendritic cell chemotaxis);GO:0004930(G protein-coupled receptor activity);GO:0005886(plasma membrane);GO:0006959(humoral immune response);GO:0007165(signal transduction);GO:0007186(G prote…	NA	K04305	NA	G protein-coupled receptor 183 [Source:MGI Symbol;Acc:MGI:2442034]	protein_coding	32.5353	23.1276	0.0001	0.0001	3.73857	0.0001	0.0001	0.0001	0.0001	0.0001	0.0001	118803	16.8582	0.000518925	0.212339	up	yes
ENSMUSG00000021890	Eaf1	ENSMUST00000022446;ENSMUST00000228952;ENSMUST00000227551;ENSMUST00000226564	GO:0005634(nucleus);GO:0005654(nucleoplasm);GO:0006355(regulation of transcription, DNA-templated);GO:0008023(transcription elongation factor complex);GO:0008134(transcription factor binding);GO:0015030(Cajal body);GO:0016604(nuclear body);GO:0016607(nuclear speck);GO:0032783(ELL-EAF complex);GO:0043231(intracellular membrane-bounded organelle);GO:0045171(intercellular bridge);GO:0045944(positive…	NA	NA	NA	ELL associated factor 1 [Source:MGI Symbol;Acc:MGI:1921677]	protein_coding;retained_intron;processed_transcript	4.37385	5.16332	0.0001	10.7558	0.197439	0.0001	0.0001	0.0001	0.0001	0.0001	0.0001	40981	15.3227	0.000584768	0.232984	up	yes
ENSMUSG00000038642	Ctss	ENSMUST00000116304;ENSMUST00000015667	GO:0001968(fibronectin binding);GO:0002250(adaptive immune response);GO:0004197(cysteine-type endopeptidase activity);GO:0005518(collagen binding);GO:0005615(extracellular space);GO:0005764(lysosome);GO:0005770(late endosome);GO:0006508(proteolysis);GO:0006955(immune response);GO:0008233(peptidase activity);GO:0008234(cysteine-type peptidase activity);GO:0009986(cell surface);GO:0010447(response …	04142(Lysosome);04145(Phagosome);04210(Apoptosis);04612(Antigen processing and presentation);05152(Tuberculosis);05152(Tuberculosis)	K01368	EC:3.4.22.27	cathepsin S [Source:MGI Symbol;Acc:MGI:107341]	protein_coding	1538.85	1032.79	264.208	111.574	1586	356.726	159.394	90.9218	142.8	172.153	129.601	5.17319	2.37105	0.000611489	0.237383	up	yes
ENSMUSG00000073424	Cyp4f15	ENSMUST00000008801;ENSMUST00000168171;ENSMUST00000167789;ENSMUST00000163907	GO:0004497(monooxygenase activity);GO:0005506(iron ion binding);GO:0016491(oxidoreductase activity);GO:0016705(oxidoreductase activity, acting on paired donors, with incorporation or reduction of molecular oxygen);GO:0020037(heme binding);GO:0046872(metal ion binding);GO:0055114(oxidation-reduction process);GO:0055114(oxidation-reduction process)	NA	NA	NA	cytochrome P450, family 4, subfamily f, polypeptide 15 [Source:MGI Symbol;Acc:MGI:2146921]	protein_coding;retained_intron;processed_transcript	0.0001	0.0001	0.0001	0.0001	0.0001	33.3174	3.02246	6.64434	0.435599	15.4311	0.0001	1.01953e-05	-16.5817	0.000681219	0.257842	down	yes
ENSMUSG00000047250	Ptgs1	ENSMUST00000062069;ENSMUST00000144319;ENSMUST00000151351;ENSMUST00000149930;ENSMUST00000133777	GO:0001516(prostaglandin biosynthetic process);GO:0001750(photoreceptor outer segment);GO:0004601(peroxidase activity);GO:0004666(prostaglandin-endoperoxide synthase activity);GO:0005635(nuclear envelope);GO:0005737(cytoplasm);GO:0005783(endoplasmic reticulum);GO:0005789(endoplasmic reticulum membrane);GO:0005794(Golgi apparatus);GO:0006629(lipid metabolic process);GO:0006631(fatty acid metabolic…	00590(Arachidonic acid metabolism);04611(Platelet activation);04726(Serotonergic synapse);04923(Regulation of lipolysis in adipocytes);04923(Regulation of lipolysis in adipocytes)	K00509	EC:1.14.99.1	prostaglandin-endoperoxide synthase 1 [Source:MGI Symbol;Acc:MGI:97797]	protein_coding;processed_transcript;retained_intron	89.7476	15.4202	49.632	0.834605	16.9052	2.35507	0.0001	0.0593788	0.0108448	0.0001	0.0001	85.3597	6.41548	0.000780742	0.288303	up	yes
ENSMUSG00000025779	Ly96	ENSMUST00000026881;ENSMUST00000191260;ENSMUST00000190366	GO:0001530(lipopolysaccharide binding);GO:0001875(lipopolysaccharide receptor activity);GO:0002376(immune system process);GO:0005515(protein binding);GO:0005576(extracellular region);GO:0005615(extracellular space);GO:0006954(inflammatory response);GO:0031226(intrinsic component of plasma membrane);GO:0031663(lipopolysaccharide-mediated signaling pathway);GO:0031666(positive regulation of lipopol…	04064(NF-kappa B signaling pathway);04620(Toll-like receptor signaling pathway);05133(Pertussis);05145(Toxoplasmosis);05145(Toxoplasmosis)	K05400	NA	lymphocyte antigen 96 [Source:MGI Symbol;Acc:MGI:1341909]	protein_coding;retained_intron	8.80363	15.0953	4.38845	0.0001	65.2071	0.0001	0.0001	0.0001	0.0001	0.0001	0.0001	186989	17.5126	0.000841956	0.299759	up	yes
ENSMUSG00000031101	Sash3	ENSMUST00000033427	GO:0002639(positive regulation of immunoglobulin production);GO:0002726(positive regulation of T cell cytokine production);GO:0002821(positive regulation of adaptive immune response);GO:0005515(protein binding);GO:0005634(nucleus);GO:0005737(cytoplasm);GO:0030890(positive regulation of B cell proliferation);GO:0032729(positive regulation of interferon-gamma production);GO:0032733(positive regulat…	NA	NA	NA	SAM and SH3 domain containing 3 [Source:MGI Symbol;Acc:MGI:1921381]	protein_coding	12.1882	31.1659	0.0001	0.0001	12.3912	0.0001	0.0001	0.0001	0.0001	0.0001	0.0001	111491	16.7666	0.000851363	0.299759	up	yes
ENSMUSG00000071256	Zfp213	ENSMUST00000095606	GO:0003676(nucleic acid binding);GO:0003700(DNA-binding transcription factor activity);GO:0005634(nucleus);GO:0006355(regulation of transcription, DNA-templated);GO:0046872(metal ion binding)	NA	NA	NA	zinc finger protein 213 [Source:MGI Symbol;Acc:MGI:3053094]	protein_coding	11.6762	10.3855	0.0001	7.17435	3.64172	0.0001	0.0001	0.0001	0.0001	0.0001	0.0001	65755.6	16.0048	0.00090271	0.307527	up	yes
ENSMUSG00000024965	Fermt3	ENSMUST00000040772;ENSMUST00000237888;ENSMUST00000237960;ENSMUST00000236188;ENSMUST00000238171	GO:0002102(podosome);GO:0005178(integrin binding);GO:0005515(protein binding);GO:0007155(cell adhesion);GO:0007159(leukocyte cell-cell adhesion);GO:0007229(integrin-mediated signaling pathway);GO:0030054(cell junction);GO:0030335(positive regulation of cell migration);GO:0033622(integrin activation);GO:0033632(regulation of cell-cell adhesion mediated by integrin);GO:0034446(substrate adhesion-de…	04611(Platelet activation);04611(Platelet activation)	K17084	NA	fermitin family member 3 [Source:MGI Symbol;Acc:MGI:2147790]	protein_coding;nonsense_mediated_decay;retained_intron	30.9114	24.5267	0.0001	0.0001	8.17507	0.0001	0.0001	0.0001	0.0001	0.0001	0.0621446	1218.56	10.251	0.000914049	0.307527	up	yes
ENSMUSG00000037347	Chst7	ENSMUST00000044138	GO:0000139(Golgi membrane);GO:0001517(N-acetylglucosamine 6-O-sulfotransferase activity);GO:0005794(Golgi apparatus);GO:0005802(trans-Golgi network);GO:0005975(carbohydrate metabolic process);GO:0006044(N-acetylglucosamine metabolic process);GO:0006790(sulfur compound metabolic process);GO:0008146(sulfotransferase activity);GO:0008459(chondroitin 6-sulfotransferase activity);GO:0016020(membrane);…	00532(Glycosaminoglycan biosynthesis - chondroitin sulfate / dermatan sulfate)	K04743	EC:2.8.2.17	carbohydrate (N-acetylglucosamino) sulfotransferase 7 [Source:MGI Symbol;Acc:MGI:1891767]	protein_coding	12.7236	15.5209	0.0001	0.0001	34.8209	0.0001	0.0001	0.0001	0.0001	0.0001	0.0001	126131	16.9446	0.000995399	0.327616	up	yes
ENSMUSG00000038811	Gngt2	ENSMUST00000107711;ENSMUST00000107714;ENSMUST00000107709;ENSMUST00000107712;ENSMUST00000107708;ENSMUST00000036088;ENSMUST00000100532	GO:0003924(GTPase activity);GO:0005834(heterotrimeric G-protein complex);GO:0005886(plasma membrane);GO:0007165(signal transduction);GO:0007186(G protein-coupled receptor signaling pathway);GO:0016020(membrane);GO:0031680(G-protein beta/gamma-subunit complex);GO:0031681(G-protein beta-subunit binding);GO:0031681(G-protein beta-subunit binding)	04014(Ras signaling pathway);04062(Chemokine signaling pathway);04151(PI3K-Akt signaling pathway);04371(Apelin signaling pathway);04713(Circadian entrainment);04723(Retrograde endocannabinoid signaling);04724(Glutamatergic synapse);04725(Cholinergic synapse);04726(Serotonergic synapse);04727(GABAergic synapse);04728(Dopaminergic synapse);04926(Relaxin signaling pathway);05032(Morphine addiction);…	K04549	NA	guanine nucleotide binding protein (G protein), gamma transducing activity polypeptide 2 [Source:MGI Symbol;Acc:MGI:893584]	protein_coding	17.8142	10.1259	0.0001	7.70878	7.86636	0.0001	0.0001	0.0001	0.0001	0.0001	0.0001	87030.6	16.4092	0.00105439	0.336145	up	yes
ENSMUSG00000037731	Themis2	ENSMUST00000045154	GO:0002376(immune system process);GO:0005515(protein binding);GO:0005634(nucleus);GO:0005737(cytoplasm);GO:0006954(inflammatory response);GO:0050852(T cell receptor signaling pathway)	NA	NA	NA	thymocyte selection associated family member 2 [Source:MGI Symbol;Acc:MGI:2446213]	protein_coding	36.7962	13.0536	0.0001	0.0001	0.240679	0.0001	0.0001	0.0001	0.0001	0.0001	0.0001	100181	16.6123	0.00106572	0.336145	up	yes
ENSMUSG00000048707	Tprn	ENSMUST00000114336;ENSMUST00000141509;ENSMUST00000137361;ENSMUST00000155738	GO:0003674(molecular_function);GO:0005515(protein binding);GO:0007605(sensory perception of sound);GO:0019902(phosphatase binding);GO:0032420(stereocilium);GO:0042995(cell projection);GO:0060088(auditory receptor cell stereocilium organization);GO:0120044(stereocilium base);GO:0120045(stereocilium maintenance);GO:0120045(stereocilium maintenance)	NA	NA	NA	taperin [Source:MGI Symbol;Acc:MGI:2139535]	protein_coding;processed_transcript	15.6793	0.0001	0.0001	8.8956	21.0694	0.0001	0.0001	0.0001	0.0001	0.0001	0.0001	91289.1	16.4782	0.00110508	0.341447	up	yes
ENSMUSG00000046410	Kcnk6	ENSMUST00000085818;ENSMUST00000208807	GO:0003073(regulation of systemic arterial blood pressure);GO:0003085(negative regulation of systemic arterial blood pressure);GO:0005267(potassium channel activity);GO:0005887(integral component of plasma membrane);GO:0006811(ion transport);GO:0006813(potassium ion transport);GO:0016020(membrane);GO:0016021(integral component of membrane);GO:0022841(potassium ion leak channel activity);GO:003032…	NA	K04917	NA	potassium inwardly-rectifying channel, subfamily K, member 6 [Source:MGI Symbol;Acc:MGI:1891291]	protein_coding;processed_transcript	21.8586	0.557244	0.0001	0.0001	11.7876	0.0001	0.0001	0.0001	0.0001	0.0001	0.0001	68407.3	16.0619	0.00113476	0.343604	up	yes
ENSMUSG00000036896	C1qc	ENSMUST00000046332;ENSMUST00000153104	GO:0002376(immune system process);GO:0005515(protein binding);GO:0005576(extracellular region);GO:0005581(collagen trimer);GO:0005615(extracellular space);GO:0005623(cell);GO:0006958(complement activation, classical pathway);GO:0030853(negative regulation of granulocyte differentiation);GO:0045087(innate immune response);GO:0045202(synapse);GO:0045650(negative regulation of macrophage differentia…	04610(Complement and coagulation cascades);05020(Prion diseases);05133(Pertussis);05142(Chagas disease (American trypanosomiasis));05150(Staphylococcus aureus infection);05322(Systemic lupus erythematosus);05322(Systemic lupus erythematosus)	K03988	NA	complement component 1, q subcomponent, C chain [Source:MGI Symbol;Acc:MGI:88225]	protein_coding;processed_transcript	1209.64	608.944	103.088	53.5072	719.568	178.824	122.035	14.7886	89.751	108.588	53.5437	5.69784	2.51042	0.00123452	0.363216	up	yes
ENSMUSG00000020941	Map3k14	ENSMUST00000021324;ENSMUST00000152677;ENSMUST00000152300;ENSMUST00000146163	GO:0000165(MAPK cascade);GO:0000166(nucleotide binding);GO:0000186(activation of MAPKK activity);GO:0001650(fibrillar center);GO:0004672(protein kinase activity);GO:0004674(protein serine/threonine kinase activity);GO:0004704(NF-kappaB-inducing kinase activity);GO:0004709(MAP kinase kinase kinase activity);GO:0005515(protein binding);GO:0005524(ATP binding);GO:0005654(nucleoplasm);GO:0005737(cyto…	04010(MAPK signaling pathway);04064(NF-kappa B signaling pathway);04210(Apoptosis);04380(Osteoclast differentiation);04625(C-type lectin receptor signaling pathway);04660(T cell receptor signaling pathway);04668(TNF signaling pathway);04672(Intestinal immune network for IgA production);05166(Human T-cell leukemia virus 1 infection);05169(Epstein-Barr virus infection);05169(Epstein-Barr virus infe…	K04466	EC:2.7.11.25	mitogen-activated protein kinase kinase kinase 14 [Source:MGI Symbol;Acc:MGI:1858204]	protein_coding;processed_transcript	1.08787	2.23857	2.68151	0.0001	6.10786	0.0001	0.0001	0.0001	0.0001	0.0001	0.0001	24231.8	14.5646	0.00124751	0.363216	up	yes
ENSMUSG00000005142	Man2b1	ENSMUST00000210991;ENSMUST00000034121;ENSMUST00000211223;ENSMUST00000211379;ENSMUST00000209264;ENSMUST00000209361	GO:0003824(catalytic activity);GO:0004559(alpha-mannosidase activity);GO:0005537(mannose binding);GO:0005615(extracellular space);GO:0005764(lysosome);GO:0005774(vacuolar membrane);GO:0005975(carbohydrate metabolic process);GO:0006013(mannose metabolic process);GO:0006464(cellular protein modification process);GO:0006517(protein deglycosylation);GO:0007611(learning or memory);GO:0008152(metabolic…	00511(Other glycan degradation);04142(Lysosome);04142(Lysosome)	K12311	EC:3.2.1.24	mannosidase 2, alpha B1 [Source:MGI Symbol;Acc:MGI:107286]	retained_intron;protein_coding;nonsense_mediated_decay	43.0514	18.1299	51.903	6.89206	42.8462	3.54267	1.42402	0.00474369	7.00895	0.0173476	4.50107	11.8425	3.5659	0.00132822	0.376213	up	yes
ENSMUSG00000020680	Taf15	ENSMUST00000021018;ENSMUST00000133170;ENSMUST00000134185;ENSMUST00000126134;ENSMUST00000152405	GO:0003676(nucleic acid binding);GO:0003712(transcription coregulator activity);GO:0003723(RNA binding);GO:0003730(mRNA 3'-UTR binding);GO:0005634(nucleus);GO:0005654(nucleoplasm);GO:0005737(cytoplasm);GO:0006355(regulation of transcription, DNA-templated);GO:0008380(RNA splicing);GO:0010467(gene expression);GO:0046872(metal ion binding);GO:0048255(mRNA stabilization);GO:0048255(mRNA stabilizatio…	03022(Basal transcription factors);05202(Transcriptional misregulation in cancer);05202(Transcriptional misregulation in cancer)	K14651	NA	TATA-box binding protein associated factor 15 [Source:MGI Symbol;Acc:MGI:1917689]	protein_coding;processed_transcript;retained_intron	3.38811	3.38786	0.0645635	0.4216	1.40663	0.0001	0.0001	0.0001	0.0001	0.0001	0.0001	17337.5	14.0816	0.00134184	0.376213	up	yes
ENSMUSG00000016256	Ctsz	ENSMUST00000016400	GO:0004180(carboxypeptidase activity);GO:0004197(cysteine-type endopeptidase activity);GO:0005615(extracellular space);GO:0005764(lysosome);GO:0005783(endoplasmic reticulum);GO:0006508(proteolysis);GO:0008233(peptidase activity);GO:0008234(cysteine-type peptidase activity);GO:0009986(cell surface);GO:0010757(negative regulation of plasminogen activation);GO:0010977(negative regulation of neuron p…	04142(Lysosome);04210(Apoptosis)	K08568	EC:3.4.18.1	cathepsin Z [Source:MGI Symbol;Acc:MGI:1891190]	protein_coding	697.333	456.107	70.8776	40.4641	344.283	125.958	43.8458	43.0345	8.10151	9.59643	71.6775	6.38912	2.67562	0.00140452	0.386625	up	yes
ENSMUSG00000026380	Tfcp2l1	ENSMUST00000027629;ENSMUST00000190652	GO:0000122(negative regulation of transcription by RNA polymerase II);GO:0000902(cell morphogenesis);GO:0000977(RNA polymerase II regulatory region sequence-specific DNA binding);GO:0001227(DNA-binding transcription repressor activity, RNA polymerase II-specific);GO:0002070(epithelial cell maturation);GO:0003677(DNA binding);GO:0003700(DNA-binding transcription factor activity);GO:0005515(protein…	NA	K09275	NA	transcription factor CP2-like 1 [Source:MGI Symbol;Acc:MGI:2444691]	protein_coding;processed_transcript	0.0001	0.0001	0.0001	0.0001	0.0001	11.1719	0.0670141	0.0001	6.73663	0.0001	0.605487	3.22906e-05	-14.9185	0.00143812	0.388806	down	yes
ENSMUSG00000030737	Slco2b1	ENSMUST00000107088;ENSMUST00000032985;ENSMUST00000208225;ENSMUST00000207090;ENSMUST00000208713;ENSMUST00000154295;ENSMUST00000107086;ENSMUST00000145381;ENSMUST00000137914	GO:0001889(liver development);GO:0005515(protein binding);GO:0005886(plasma membrane);GO:0005887(integral component of plasma membrane);GO:0006811(ion transport);GO:0008514(organic anion transmembrane transporter activity);GO:0009925(basal plasma membrane);GO:0009986(cell surface);GO:0015125(bile acid transmembrane transporter activity);GO:0015347(sodium-independent organic anion transmembrane tr…	NA	NA	NA	solute carrier organic anion transporter family, member 2b1 [Source:MGI Symbol;Acc:MGI:1351872]	protein_coding	81.167	68.8305	21.4718	0.0001	36.561	0.0001	2.24039	0.0001	0.0001	0.0225896	0.70914	83.9843	6.39205	0.00150818	0.399438	up	yes
ENSMUSG00000041143	Tmco4	ENSMUST00000050949;ENSMUST00000123636;ENSMUST00000124835;ENSMUST00000043042	GO:0003674(molecular_function);GO:0005575(cellular_component);GO:0008150(biological_process);GO:0016020(membrane);GO:0016021(integral component of membrane);GO:0016021(integral component of membrane)	NA	NA	NA	transmembrane and coiled-coil domains 4 [Source:MGI Symbol;Acc:MGI:1924306]	protein_coding;processed_transcript	5.76401	20.5685	0.0001	0.0001	8.63737	0.0001	0.0001	0.0001	0.0001	0.0001	0.0001	69940.2	16.0938	0.00157276	0.399438	up	yes
ENSMUSG00000038112	AW551984	ENSMUST00000042485;ENSMUST00000136814;ENSMUST00000130829;ENSMUST00000119722;ENSMUST00000128054;ENSMUST00000147753;ENSMUST00000141370	GO:0003674(molecular_function);GO:0005575(cellular_component);GO:0055007(cardiac muscle cell differentiation);GO:0060923(cardiac muscle cell fate commitment);GO:0060923(cardiac muscle cell fate commitment)	NA	NA	NA	expressed sequence AW551984 [Source:MGI Symbol;Acc:MGI:2143322]	protein_coding;retained_intron	0.0001	0.0001	0.0001	0.0001	0.0001	0.0001	9.10584	0.0001	17.6554	0.0001	10.5849	1.60658e-05	-15.9257	0.00157819	0.399438	down	yes
ENSMUSG00000007891	Ctsd	ENSMUST00000151120;ENSMUST00000153679;ENSMUST00000066401	GO:0000045(autophagosome assembly);GO:0004175(endopeptidase activity);GO:0004190(aspartic-type endopeptidase activity);GO:0005515(protein binding);GO:0005576(extracellular region);GO:0005615(extracellular space);GO:0005739(mitochondrion);GO:0005764(lysosome);GO:0005765(lysosomal membrane);GO:0006508(proteolysis);GO:0008233(peptidase activity);GO:0010008(endosome membrane);GO:0016787(hydrolase act…	04071(Sphingolipid signaling pathway);04140(Autophagy - animal);04142(Lysosome);04210(Apoptosis);04915(Estrogen signaling pathway);05152(Tuberculosis);05152(Tuberculosis)	K01379	EC:3.4.23.5	cathepsin D [Source:MGI Symbol;Acc:MGI:88562]	protein_coding;retained_intron	3111.24	1417.61	179.665	206.357	1669.79	419.252	393.176	126.286	280.949	106.624	301.394	4.85452	2.27933	0.00158298	0.399438	up	yes
ENSMUSG00000018008	Cyth4	ENSMUST00000043069;ENSMUST00000229248;ENSMUST00000231180;ENSMUST00000229295;ENSMUST00000230583;ENSMUST00000231168;ENSMUST00000230705;ENSMUST00000229256;ENSMUST00000229796;ENSMUST00000231176;ENSMUST00000229717;ENSMUST00000229233;ENSMUST00000230041	GO:0005085(guanyl-nucleotide exchange factor activity);GO:0005086(ARF guanyl-nucleotide exchange factor activity);GO:0005886(plasma membrane);GO:0008289(lipid binding);GO:0016020(membrane);GO:0032012(regulation of ARF protein signal transduction);GO:0032012(regulation of ARF protein signal transduction)	04072(Phospholipase D signaling pathway);04144(Endocytosis);04144(Endocytosis)	K18441	NA	cytohesin 4 [Source:MGI Symbol;Acc:MGI:2441702]	protein_coding;nonsense_mediated_decay;retained_intron;processed_transcript	39.568	22.12	4.29103	0.0001	30.5943	0.185035	0.178797	0.0001	0.0001	0.715266	1.59198	43.383	5.43906	0.00162639	0.403666	up	yes
ENSMUSG00000036905	C1qb	ENSMUST00000046384	GO:0002376(immune system process);GO:0005515(protein binding);GO:0005576(extracellular region);GO:0005581(collagen trimer);GO:0005602(complement component C1 complex);GO:0005615(extracellular space);GO:0005623(cell);GO:0006958(complement activation, classical pathway);GO:0045087(innate immune response);GO:0045202(synapse);GO:0048839(inner ear development);GO:0098794(postsynapse);GO:0098883(synaps…	04610(Complement and coagulation cascades);05020(Prion diseases);05133(Pertussis);05142(Chagas disease (American trypanosomiasis));05150(Staphylococcus aureus infection);05322(Systemic lupus erythematosus)	K03987	NA	complement component 1, q subcomponent, beta polypeptide [Source:MGI Symbol;Acc:MGI:88224]	protein_coding	2591.85	1282.84	288.361	113.663	1847.38	477.163	177.79	65.2037	158.46	411.96	118.304	5.21613	2.38298	0.00175798	0.421855	up	yes
ENSMUSG00000037653	Kctd8	ENSMUST00000054095;ENSMUST00000087231	GO:0003674(molecular_function);GO:0005515(protein binding);GO:0005886(plasma membrane);GO:0008277(regulation of G protein-coupled receptor signaling pathway);GO:0016020(membrane);GO:0030054(cell junction);GO:0042734(presynaptic membrane);GO:0042995(cell projection);GO:0043235(receptor complex);GO:0045202(synapse);GO:0045211(postsynaptic membrane);GO:0051260(protein homooligomerization);GO:0051260…	NA	K21918	NA	potassium channel tetramerisation domain containing 8 [Source:MGI Symbol;Acc:MGI:2443804]	protein_coding	0.0001	4.97759	32.7047	2.23286	0.0001	0.0001	0.0001	0.0001	0.0001	0.0001	0.0001	79830.7	16.2847	0.00177875	0.421855	up	yes
ENSMUSG00000029304	Spp1	ENSMUST00000031243;ENSMUST00000112747;ENSMUST00000132457;ENSMUST00000112746;ENSMUST00000145084;ENSMUST00000112748;ENSMUST00000086833	GO:0001503(ossification);GO:0001649(osteoblast differentiation);GO:0005125(cytokine activity);GO:0005178(integrin binding);GO:0005576(extracellular region);GO:0005615(extracellular space);GO:0005737(cytoplasm);GO:0005794(Golgi apparatus);GO:0006710(androgen catabolic process);GO:0007155(cell adhesion);GO:0007165(signal transduction);GO:0010033(response to organic substance);GO:0010811(positive re…	04151(PI3K-Akt signaling pathway);04371(Apelin signaling pathway);04510(Focal adhesion);04512(ECM-receptor interaction);04620(Toll-like receptor signaling pathway);05165(Human papillomavirus infection);05165(Human papillomavirus infection)	K06250	NA	secreted phosphoprotein 1 [Source:MGI Symbol;Acc:MGI:98389]	protein_coding	0.0001	0.0001	0.0001	0.0001	0.0001	0.109346	50.8386	20.8389	0.0001	0.0001	26.05	6.13265e-06	-17.3151	0.00178327	0.421855	down	yes
ENSMUSG00000054204	Alkal2	ENSMUST00000067087	GO:0005575(cellular_component);GO:0005576(extracellular region);GO:0010976(positive regulation of neuron projection development);GO:0030298(receptor signaling protein tyrosine kinase activator activity);GO:0030971(receptor tyrosine kinase binding);GO:0061098(positive regulation of protein tyrosine kinase activity);GO:0070374(positive regulation of ERK1 and ERK2 cascade);GO:0070378(positive regula…	NA	NA	NA	ALK and LTK ligand 2 [Source:MGI Symbol;Acc:MGI:3697448]	protein_coding	12.3153	0.0001	49.074	20.893	0.0001	0.0001	0.0001	0.0001	0.0001	0.0001	0.0001	164565	17.3283	0.00188997	0.432761	up	yes
ENSMUSG00000024986	Hhex	ENSMUST00000025944;ENSMUST00000128184;ENSMUST00000237452	GO:0000122(negative regulation of transcription by RNA polymerase II);GO:0000977(RNA polymerase II regulatory region sequence-specific DNA binding);GO:0000978(RNA polymerase II proximal promoter sequence-specific DNA binding);GO:0001227(DNA-binding transcription repressor activity, RNA polymerase II-specific);GO:0001570(vasculogenesis);GO:0001701(in utero embryonic development);GO:0001889(liver d…	04950(Maturity onset diabetes of the young);05202(Transcriptional misregulation in cancer);05202(Transcriptional misregulation in cancer)	K08024	NA	hematopoietically expressed homeobox [Source:MGI Symbol;Acc:MGI:96086]	protein_coding;retained_intron	5.27649	5.05895	13.1008	0.0001	9.36524	0.0001	0.0001	0.0001	0.0001	0.0275376	0.0001	1403.89	10.4552	0.00191129	0.432761	up	yes
ENSMUSG00000015950	Ncf1	ENSMUST00000111275;ENSMUST00000144086;ENSMUST00000182626;ENSMUST00000016094;ENSMUST00000126934;ENSMUST00000139249;ENSMUST00000146354	GO:0001878(response to yeast);GO:0001909(leukocyte mediated cytotoxicity);GO:0002679(respiratory burst involved in defense response);GO:0005515(protein binding);GO:0005737(cytoplasm);GO:0005791(rough endoplasmic reticulum);GO:0005794(Golgi apparatus);GO:0005829(cytosol);GO:0005886(plasma membrane);GO:0006612(protein targeting to membrane);GO:0006691(leukotriene metabolic process);GO:0006742(NADP …	04062(Chemokine signaling pathway);04145(Phagosome);04380(Osteoclast differentiation);04666(Fc gamma R-mediated phagocytosis);04670(Leukocyte transendothelial migration);05140(Leishmaniasis);05418(Fluid shear stress and atherosclerosis);05418(Fluid shear stress and atherosclerosis)	K08011	NA	neutrophil cytosolic factor 1 [Source:MGI Symbol;Acc:MGI:97283]	protein_coding;retained_intron;nonsense_mediated_decay	22.294	16.6597	0.10982	1.22522	31.4436	0.0001	0.374882	0.0001	0.0001	0.0380097	0.0001	208.276	7.70235	0.00191513	0.432761	up	yes
ENSMUSG00000053091	Lins1	ENSMUST00000132181;ENSMUST00000121777;ENSMUST00000133199;ENSMUST00000133771;ENSMUST00000153007;ENSMUST00000150071;ENSMUST00000153773;ENSMUST00000077967;ENSMUST00000130161;ENSMUST00000065323;ENSMUST00000128486;ENSMUST00000132351	GO:0003674(molecular_function);GO:0005575(cellular_component);GO:0050890(cognition);GO:0050890(cognition)	NA	K22533	NA	lines homolog 1 [Source:MGI Symbol;Acc:MGI:1919885]	retained_intron;protein_coding;nonsense_mediated_decay	4.07814	10.8401	0.0001	4.78248	0.0001	0.0001	0.0001	0.0001	0.0001	0.0001	0.0001	39401.9	15.266	0.00203374	0.451387	up	yes
ENSMUSG00000117775	Gm50462	ENSMUST00000237947	NA	NA	NA	NA	predicted gene, 50462 [Source:MGI Symbol;Acc:MGI:6324728]	lncRNA	5.04741	3.21136	0.0001	3.71148	9.33578	0.0001	0.0001	0.0001	0.0001	0.0001	0.0001	42612.3	15.379	0.00205718	0.451387	up	yes
ENSMUSG00000033088	Triobp	ENSMUST00000109690;ENSMUST00000109687;ENSMUST00000137934;ENSMUST00000129922;ENSMUST00000229535;ENSMUST00000109688;ENSMUST00000144151;ENSMUST00000109689;ENSMUST00000229943;ENSMUST00000130663;ENSMUST00000140228;ENSMUST00000229270	GO:0003779(actin binding);GO:0005634(nucleus);GO:0005737(cytoplasm);GO:0005815(microtubule organizing center);GO:0005856(cytoskeleton);GO:0007049(cell cycle);GO:0007605(sensory perception of sound);GO:0015629(actin cytoskeleton);GO:0030496(midbody);GO:0031625(ubiquitin protein ligase binding);GO:0051015(actin filament binding);GO:0051301(cell division);GO:0060088(auditory receptor cell stereocili…	NA	NA	NA	TRIO and F-actin binding protein [Source:MGI Symbol;Acc:MGI:1349410]	protein_coding;retained_intron	0.564275	0.0001	0.141579	4.22595	0.641556	0.0001	0.0001	0.0001	0.0001	0.0001	0.0001	11146.9	13.4444	0.00215397	0.465874	up	yes
ENSMUSG00000036432	Siah2	ENSMUST00000070368;ENSMUST00000145032	GO:0004842(ubiquitin-protein transferase activity);GO:0005515(protein binding);GO:0005634(nucleus);GO:0005654(nucleoplasm);GO:0005737(cytoplasm);GO:0005769(early endosome);GO:0005829(cytosol);GO:0006511(ubiquitin-dependent protein catabolic process);GO:0006915(apoptotic process);GO:0007049(cell cycle);GO:0007275(multicellular organism development);GO:0008270(zinc ion binding);GO:0016567(protein u…	NA	K08742	EC:2.3.2.27	siah E3 ubiquitin protein ligase 2 [Source:MGI Symbol;Acc:MGI:108062]	protein_coding;processed_transcript	6.45787	30.4716	0.0001	1.96449	0.0001	0.0001	0.0001	0.0001	0.0001	0.0001	0.0001	77788.4	16.2473	0.00234689	0.500449	up	yes
ENSMUSG00000030579	Tyrobp	ENSMUST00000032800;ENSMUST00000207982;ENSMUST00000208125	GO:0002274(myeloid leukocyte activation);GO:0002281(macrophage activation involved in immune response);GO:0002282(microglial cell activation involved in immune response);GO:0002283(neutrophil activation involved in immune response);GO:0002376(immune system process);GO:0005102(signaling receptor binding);GO:0005515(protein binding);GO:0005623(cell);GO:0005886(plasma membrane);GO:0007229(integrin-m…	04380(Osteoclast differentiation);04650(Natural killer cell mediated cytotoxicity);04650(Natural killer cell mediated cytotoxicity)	K07992	NA	TYRO protein tyrosine kinase binding protein [Source:MGI Symbol;Acc:MGI:1277211]	protein_coding;nonsense_mediated_decay	784.846	289.803	256.606	67.1553	551.402	121.224	91.4419	42.8803	165.164	50.5759	63.451	4.37556	2.12947	0.00249078	0.523756	up	yes
ENSMUSG00000000686	Abhd15	ENSMUST00000094004;ENSMUST00000147386;ENSMUST00000145676	GO:0005576(extracellular region);GO:0016787(hydrolase activity);GO:0016788(hydrolase activity, acting on ester bonds);GO:0044255(cellular lipid metabolic process);GO:0044255(cellular lipid metabolic process)	NA	NA	NA	abhydrolase domain containing 15 [Source:MGI Symbol;Acc:MGI:1914727]	protein_coding	27.94	22.6729	0.0001	0.0001	9.44362	0.0001	0.0279304	0.0001	0.0001	0.0001	0.0001	2534.9	11.3077	0.00257016	0.527047	up	yes
ENSMUSG00000075010	AW112010	ENSMUST00000099676;ENSMUST00000238097	NA	NA	NA	NA	expressed sequence AW112010 [Source:MGI Symbol;Acc:MGI:2147706]	lncRNA	4.45871	0.0001	0.0001	26.8115	104.536	0.0001	0.0001	0.0001	0.0001	0.0001	0.0001	271612	18.0512	0.00257606	0.527047	up	yes
ENSMUSG00000050777	Tmem37	ENSMUST00000056089	GO:0005244(voltage-gated ion channel activity);GO:0005262(calcium channel activity);GO:0006811(ion transport);GO:0006816(calcium ion transport);GO:0016020(membrane);GO:0016021(integral component of membrane);GO:0034765(regulation of ion transmembrane transport);GO:0070588(calcium ion transmembrane transport)	NA	NA	NA	transmembrane protein 37 [Source:MGI Symbol;Acc:MGI:2157899]	protein_coding	74.3263	0.0001	0.0001	0.0001	48.931	0.0001	0.0001	0.0001	0.0001	0.0001	0.0001	246515	17.9113	0.00266028	0.537022	up	yes
ENSMUSG00000020399	Havcr2	ENSMUST00000020668;ENSMUST00000109229	GO:0001772(immunological synapse);GO:0001819(positive regulation of cytokine production);GO:0002250(adaptive immune response);GO:0002281(macrophage activation involved in immune response);GO:0002376(immune system process);GO:0002519(natural killer cell tolerance induction);GO:0002652(regulation of tolerance induction dependent upon immune response);GO:0002826(negative regulation of T-helper 1 typ…	NA	K20414	NA	hepatitis A virus cellular receptor 2 [Source:MGI Symbol;Acc:MGI:2159682]	protein_coding	39.9399	0.0001	0.0001	0.0001	19.2022	0.0001	0.0001	0.0001	0.0001	0.0001	0.0001	118285	16.8519	0.00273387	0.53812	up	yes
ENSMUSG00000024679	Ms4a6d	ENSMUST00000025582;ENSMUST00000155669;ENSMUST00000125291;ENSMUST00000135351	GO:0016020(membrane);GO:0016021(integral component of membrane);GO:0016021(integral component of membrane)	NA	K22191	NA	membrane-spanning 4-domains, subfamily A, member 6D [Source:MGI Symbol;Acc:MGI:1916024]	protein_coding;processed_transcript;retained_intron	16.2274	0.0001	36.5978	0.0001	9.31572	0.0001	0.0001	0.0001	0.0001	0.0001	0.0001	124282	16.9233	0.0027368	0.53812	up	yes
ENSMUSG00000086773	Gm16192	ENSMUST00000148357	NA	NA	NA	NA	predicted gene 16192 [Source:MGI Symbol;Acc:MGI:3802024]	lncRNA	11.5532	10.5966	0.0001	8.58353	11.3206	0.0001	0.0001	0.0001	0.0001	0.0001	0.0001	84108	16.36	0.00280772	0.541488	up	yes
ENSMUSG00000117286	Gm1043	ENSMUST00000213782;ENSMUST00000232332;ENSMUST00000094840;ENSMUST00000208827;ENSMUST00000207619	GO:0003674(molecular_function);GO:0005575(cellular_component);GO:0008150(biological_process);GO:0008150(biological_process)	NA	NA	NA	predicted gene 1043 [Source:MGI Symbol;Acc:MGI:2685889]	retained_intron;protein_coding	1.45204	0.139826	0.0001	0.427886	1.6129	0.0001	0.0001	0.0001	0.0001	0.0001	0.0001	7265.49	12.8268	0.00282546	0.541488	up	yes
ENSMUSG00000021365	Nedd9	ENSMUST00000021794;ENSMUST00000224803;ENSMUST00000163623;ENSMUST00000224083;ENSMUST00000225297;ENSMUST00000225053	GO:0000922(spindle pole);GO:0005515(protein binding);GO:0005634(nucleus);GO:0005654(nucleoplasm);GO:0005737(cytoplasm);GO:0005829(cytosol);GO:0005856(cytoskeleton);GO:0005886(plasma membrane);GO:0005938(cell cortex);GO:0007049(cell cycle);GO:0007155(cell adhesion);GO:0007169(transmembrane receptor protein tyrosine kinase signaling pathway);GO:0016477(cell migration);GO:0030335(positive regulation…	NA	K16832	NA	neural precursor cell expressed, developmentally down-regulated gene 9 [Source:MGI Symbol;Acc:MGI:97302]	protein_coding;processed_transcript;retained_intron	1.59661	9.10104	5.83503	0.0001	0.0001	0.0001	0.0001	0.0001	0.0001	0.0001	0.0001	33065.8	15.0131	0.00301119	0.56592	up	yes
ENSMUSG00000057098	Ebf1	ENSMUST00000081265;ENSMUST00000140822;ENSMUST00000149997;ENSMUST00000101326;ENSMUST00000138452;ENSMUST00000109268;ENSMUST00000135993	GO:0000978(RNA polymerase II proximal promoter sequence-specific DNA binding);GO:0001228(DNA-binding transcription activator activity, RNA polymerase II-specific);GO:0003677(DNA binding);GO:0003700(DNA-binding transcription factor activity);GO:0005515(protein binding);GO:0005634(nucleus);GO:0005654(nucleoplasm);GO:0006355(regulation of transcription, DNA-templated);GO:0007275(multicellular organi…	NA	K09103	NA	early B cell factor 1 [Source:MGI Symbol;Acc:MGI:95275]	protein_coding;processed_transcript	0.0576011	8.46496	0.0086006	0.195785	0.0001	0.0001	0.0001	0.0001	0.0001	0.0001	0.0001	17454.1	14.0913	0.00305271	0.56592	up	yes
ENSMUSG00000062906	Hdac10	ENSMUST00000082197;ENSMUST00000129398;ENSMUST00000109347;ENSMUST00000134111;ENSMUST00000128908;ENSMUST00000143465;ENSMUST00000138245;ENSMUST00000153195	GO:0000118(histone deacetylase complex);GO:0000122(negative regulation of transcription by RNA polymerase II);GO:0004407(histone deacetylase activity);GO:0005634(nucleus);GO:0005654(nucleoplasm);GO:0005737(cytoplasm);GO:0006281(DNA repair);GO:0006310(DNA recombination);GO:0006355(regulation of transcription, DNA-templated);GO:0006914(autophagy);GO:0006974(cellular response to DNA damage stimulus)…	05034(Alcoholism);05203(Viral carcinogenesis);05203(Viral carcinogenesis)	K18671	EC:3.5.1.98	histone deacetylase 10 [Source:MGI Symbol;Acc:MGI:2158340]	protein_coding;processed_transcript;retained_intron	0.0001	0.0001	0.0001	0.0001	0.0001	1.06325	0.0001	0.0001	0.0001	47.5544	10.0014	1.02355e-05	-16.5761	0.00308778	0.56592	down	yes
ENSMUSG00000031887	Tradd	ENSMUST00000034359;ENSMUST00000144762;ENSMUST00000136239;ENSMUST00000147670	GO:0005068(transmembrane receptor protein tyrosine kinase adaptor activity);GO:0005164(tumor necrosis factor receptor binding);GO:0005515(protein binding);GO:0005634(nucleus);GO:0005737(cytoplasm);GO:0005856(cytoskeleton);GO:0005886(plasma membrane);GO:0006915(apoptotic process);GO:0007165(signal transduction);GO:0007169(transmembrane receptor protein tyrosine kinase signaling pathway);GO:0019900…	NA	NA	NA	TNFRSF1A-associated via death domain [Source:MGI Symbol;Acc:MGI:109200]	protein_coding;nonsense_mediated_decay;retained_intron	12.6957	0.0001	44.1039	0.0001	2.13727	0.0001	0.0001	0.0001	0.0001	0.0001	0.0001	117874	16.8469	0.00310247	0.56592	up	yes
ENSMUSG00000019359	Gdpd2	ENSMUST00000019503;ENSMUST00000151572;ENSMUST00000144912;ENSMUST00000156336;ENSMUST00000113744	GO:0005737(cytoplasm);GO:0005856(cytoskeleton);GO:0005884(actin filament);GO:0005886(plasma membrane);GO:0006629(lipid metabolic process);GO:0008081(phosphoric diester hydrolase activity);GO:0016020(membrane);GO:0016021(integral component of membrane);GO:0016787(hydrolase activity);GO:0030027(lamellipodium);GO:0045669(positive regulation of osteoblast differentiation);GO:0046872(metal ion binding…	NA	K01124	EC:3.1.4.43	glycerophosphodiester phosphodiesterase domain containing 2 [Source:MGI Symbol;Acc:MGI:1918834]	protein_coding;retained_intron;processed_transcript	0.0001	0.0001	0.0001	0.0001	0.0001	17.2344	0.0001	4.59576	0.0001	4.10686	0.654075	2.25638e-05	-15.4356	0.00314222	0.566348	down	yes
ENSMUSG00000028581	Laptm5	ENSMUST00000151698;ENSMUST00000030316;ENSMUST00000139023;ENSMUST00000125332;ENSMUST00000136082;ENSMUST00000123550;ENSMUST00000156225;ENSMUST00000143450;ENSMUST00000156170;ENSMUST00000156742	GO:0005764(lysosome);GO:0005765(lysosomal membrane);GO:0016020(membrane);GO:0016021(integral component of membrane);GO:1990830(cellular response to leukemia inhibitory factor);GO:1990830(cellular response to leukemia inhibitory factor)	04142(Lysosome);04142(Lysosome)	K12387	NA	lysosomal-associated protein transmembrane 5 [Source:MGI Symbol;Acc:MGI:108046]	protein_coding;processed_transcript	585.242	174.239	11.6091	19.2611	267.375	23.2511	32.997	7.62453	112.241	29.3077	7.03861	5.97416	2.57874	0.00328484	0.58464	up	yes
ENSMUSG00000034708	Grn	ENSMUST00000125819;ENSMUST00000049460;ENSMUST00000135517;ENSMUST00000127530;ENSMUST00000177428;ENSMUST00000176953;ENSMUST00000138451;ENSMUST00000148580;ENSMUST00000123500;ENSMUST00000129997	GO:0005576(extracellular region);GO:0005615(extracellular space);GO:0005623(cell);GO:0005764(lysosome);GO:0005765(lysosomal membrane);GO:0005768(endosome);GO:0005770(late endosome);GO:0005783(endoplasmic reticulum);GO:0005794(Golgi apparatus);GO:0005886(plasma membrane);GO:0007041(lysosomal transport);GO:0007042(lysosomal lumen acidification);GO:0016020(membrane);GO:0030335(positive regulation of…	NA	NA	NA	granulin [Source:MGI Symbol;Acc:MGI:95832]	protein_coding;retained_intron	302.606	80.3968	46.3691	37.4502	169.683	33.7541	25.3645	9.82935	0.117426	7.11176	43.0123	6.40834	2.67995	0.00332094	0.58464	up	yes
ENSMUSG00000058715	Fcer1g	ENSMUST00000079957;ENSMUST00000150997;ENSMUST00000193973	GO:0001798(positive regulation of type IIa hypersensitivity);GO:0001805(positive regulation of type III hypersensitivity);GO:0001812(positive regulation of type I hypersensitivity);GO:0002283(neutrophil activation involved in immune response);GO:0002292(T cell differentiation involved in immune response);GO:0002376(immune system process);GO:0002431(Fc receptor mediated stimulatory signaling pathw…	04071(Sphingolipid signaling pathway);04072(Phospholipase D signaling pathway);04611(Platelet activation);04625(C-type lectin receptor signaling pathway);04650(Natural killer cell mediated cytotoxicity);04664(Fc epsilon RI signaling pathway);05152(Tuberculosis);05310(Asthma);05310(Asthma)	K07983	NA	Fc receptor, IgE, high affinity I, gamma polypeptide [Source:MGI Symbol;Acc:MGI:95496]	protein_coding;retained_intron	458.894	303.15	168.655	5.36774	471.37	81.4979	45.5263	44.6758	69.2277	52.8776	39.2951	5.07032	2.34208	0.00335962	0.584651	up	yes
ENSMUSG00000097730	Gm26588	ENSMUST00000181355;ENSMUST00000181064	NA	NA	NA	NA	predicted gene, 26588 [Source:MGI Symbol;Acc:MGI:5477082]	lncRNA	0.0001	0.0001	0.0001	0.0001	0.0001	0.0001	0.0001	11.7231	7.76226	21.8233	0.0001	1.45247e-05	-16.0711	0.00342293	0.588899	down	yes
ENSMUSG00000025240	Sacm1l	ENSMUST00000239083;ENSMUST00000217045;ENSMUST00000238984;ENSMUST00000026270;ENSMUST00000215004;ENSMUST00000217089	GO:0004438(phosphatidylinositol-3-phosphatase activity);GO:0005783(endoplasmic reticulum);GO:0005789(endoplasmic reticulum membrane);GO:0005794(Golgi apparatus);GO:0008150(biological_process);GO:0016020(membrane);GO:0016021(integral component of membrane);GO:0016787(hydrolase activity);GO:0016791(phosphatase activity);GO:0030176(integral component of endoplasmic reticulum membrane);GO:0032281(AMP…	00562(Inositol phosphate metabolism);04070(Phosphatidylinositol signaling system);04070(Phosphatidylinositol signaling system)	K21797	EC:3.1.3.-	SAC1 suppressor of actin mutations 1-like (yeast) [Source:MGI Symbol;Acc:MGI:1933169]	protein_coding;nonsense_mediated_decay;retained_intron	2.50526	0.549601	1.44568	0.0001	3.67053	0.0001	0.0001	0.0001	0.0001	0.0001	0.0001	16342.3	13.9963	0.00353473	0.601302	up	yes
ENSMUSG00000027848	Olfml3	ENSMUST00000154145;ENSMUST00000029440;ENSMUST00000169286;ENSMUST00000157042	NA	NA	NA	NA	olfactomedin-like 3 [Source:MGI Symbol;Acc:MGI:1914877]	retained_intron;protein_coding;processed_transcript	82.7236	6.44713	33.6768	7.31118	95.9495	2.07368	12.0585	0.0288888	0.0165245	0.0790203	7.4474	12.5014	3.64402	0.00370415	0.62312	up	yes
ENSMUSG00000052821	Cysltr1	ENSMUST00000113480;ENSMUST00000064892	GO:0002437(inflammatory response to antigenic stimulus);GO:0004930(G protein-coupled receptor activity);GO:0004966(galanin receptor activity);GO:0004974(leukotriene receptor activity);GO:0005515(protein binding);GO:0005886(plasma membrane);GO:0005887(integral component of plasma membrane);GO:0006816(calcium ion transport);GO:0006935(chemotaxis);GO:0006954(inflammatory response);GO:0007165(signal …	NA	NA	NA	cysteinyl leukotriene receptor 1 [Source:MGI Symbol;Acc:MGI:1926218]	protein_coding	12.4866	0.0001	0.0001	0.0001	15.2489	0.0001	0.0001	0.0001	0.0001	0.0001	0.0001	55471.5	15.7595	0.00396026	0.658883	up	yes
ENSMUSG00000034532	Fbxo16	ENSMUST00000224629;ENSMUST00000226005;ENSMUST00000223608;ENSMUST00000169656	GO:0003674(molecular_function);GO:0005515(protein binding);GO:0005575(cellular_component);GO:0008150(biological_process);GO:0008150(biological_process)	NA	K10299	NA	F-box protein 16 [Source:MGI Symbol;Acc:MGI:1354706]	protein_coding;retained_intron	3.08081	0.0001	0.12904	0.587398	4.46409	0.0001	0.0001	0.0001	0.0001	0.0001	0.0001	16522.9	14.0122	0.00411746	0.674541	up	yes
ENSMUSG00000045912	C2cd4c	ENSMUST00000059699;ENSMUST00000178228	GO:0005829(cytosol);GO:0008150(biological_process);GO:0008150(biological_process)	NA	NA	NA	C2 calcium-dependent domain containing 4C [Source:MGI Symbol;Acc:MGI:2685084]	protein_coding	0.0001	0.0001	0.0001	0.0001	0.0001	0.311053	4.08662	0.552295	3.81685	0.748518	0.0001	6.30554e-05	-13.953	0.00419635	0.674541	down	yes
ENSMUSG00000017707	Serinc3	ENSMUST00000017851;ENSMUST00000129854	GO:0000139(Golgi membrane);GO:0002376(immune system process);GO:0005794(Golgi apparatus);GO:0005886(plasma membrane);GO:0006658(phosphatidylserine metabolic process);GO:0006665(sphingolipid metabolic process);GO:0009597(detection of virus);GO:0016020(membrane);GO:0016021(integral component of membrane);GO:0045087(innate immune response);GO:0051607(defense response to virus);GO:1902237(positive re…	NA	NA	NA	serine incorporator 3 [Source:MGI Symbol;Acc:MGI:1349457]	protein_coding;processed_transcript	476.332	168.178	79.8376	72.0055	297.05	84.046	68.6392	75.1963	27.4607	78.9268	35.9056	3.5445	1.82558	0.00430451	0.674541	up	yes
ENSMUSG00000050830	Vwc2	ENSMUST00000109681;ENSMUST00000129670;ENSMUST00000056344;ENSMUST00000154155	GO:0003674(molecular_function);GO:0005515(protein binding);GO:0005576(extracellular region);GO:0005604(basement membrane);GO:0005614(interstitial matrix);GO:0005615(extracellular space);GO:0010811(positive regulation of cell-substrate adhesion);GO:0030054(cell junction);GO:0030514(negative regulation of BMP signaling pathway);GO:0031012(extracellular matrix);GO:0032281(AMPA glutamate receptor com…	NA	NA	NA	von Willebrand factor C domain containing 2 [Source:MGI Symbol;Acc:MGI:2442987]	protein_coding;nonsense_mediated_decay;processed_transcript	0.0286913	1.75175	0.0001	0.776748	2.99989	0.0001	0.0001	0.0001	0.0001	0.0001	0.0001	11114.4	13.4401	0.00431014	0.674541	up	yes
ENSMUSG00000020573	Pik3cg	ENSMUST00000218848;ENSMUST00000085469;ENSMUST00000156904;ENSMUST00000126814;ENSMUST00000217915;ENSMUST00000053215;ENSMUST00000220366	GO:0000166(nucleotide binding);GO:0001525(angiogenesis);GO:0001932(regulation of protein phosphorylation);GO:0002376(immune system process);GO:0002675(positive regulation of acute inflammatory response);GO:0004674(protein serine/threonine kinase activity);GO:0005515(protein binding);GO:0005524(ATP binding);GO:0005623(cell);GO:0005737(cytoplasm);GO:0005829(cytosol);GO:0005886(plasma membrane);GO:0…	00562(Inositol phosphate metabolism);04022(cGMP-PKG signaling pathway);04062(Chemokine signaling pathway);04072(Phospholipase D signaling pathway);04151(PI3K-Akt signaling pathway);04261(Adrenergic signaling in cardiomyocytes);04371(Apelin signaling pathway);04611(Platelet activation);04725(Cholinergic synapse);04921(Oxytocin signaling pathway);05145(Toxoplasmosis);05167(Kaposi sarcoma-associated…	K21289	EC:2.7.1.153	phosphatidylinositol-4,5-bisphosphate 3-kinase catalytic subunit gamma [Source:MGI Symbol;Acc:MGI:1353576]	retained_intron;protein_coding;nonsense_mediated_decay	0.349148	8.99395	0.0001	0.0001	1.98283	0.0001	0.0001	0.0001	0.0001	0.0001	0.0001	22652.2	14.4674	0.00436998	0.674541	up	yes
ENSMUSG00000046470	Sox18	ENSMUST00000054491	GO:0000122(negative regulation of transcription by RNA polymerase II);GO:0000790(nuclear chromatin);GO:0000978(RNA polymerase II proximal promoter sequence-specific DNA binding);GO:0000981(DNA-binding transcription factor activity, RNA polymerase II-specific);GO:0001228(DNA-binding transcription activator activity, RNA polymerase II-specific);GO:0001525(angiogenesis);GO:0001568(blood vessel devel…	NA	K09270	NA	SRY (sex determining region Y)-box 18 [Source:MGI Symbol;Acc:MGI:103559]	protein_coding	11.9223	0.0001	51.2865	18.6615	7.05035	0.120039	0.0001	0.0001	0.0001	0.085945	0.0001	517.021	9.01408	0.00438521	0.674541	up	yes
ENSMUSG00000050213	Snip1	ENSMUST00000052183;ENSMUST00000145733	GO:0000398(mRNA splicing, via spliceosome);GO:0003729(mRNA binding);GO:0005515(protein binding);GO:0005634(nucleus);GO:0005654(nucleoplasm);GO:0005681(spliceosomal complex);GO:0005829(cytosol);GO:0006357(regulation of transcription by RNA polymerase II);GO:0006397(mRNA processing);GO:0007249(I-kappaB kinase/NF-kappaB signaling);GO:0008380(RNA splicing);GO:0031047(gene silencing by RNA);GO:0035196…	NA	K13108	NA	Smad nuclear interacting protein 1 [Source:MGI Symbol;Acc:MGI:2156003]	protein_coding;processed_transcript	0.0741032	0.0001	3.48736	1.72092	8.98619	0.0001	0.0001	0.0001	0.0001	0.0001	0.0001	28537.4	14.8006	0.00440326	0.674541	up	yes
ENSMUSG00000113184	Gm49654	ENSMUST00000221438	NA	NA	NA	NA	predicted gene, 49654 [Source:MGI Symbol;Acc:MGI:6215088]	lncRNA	2.18017	17.9436	0.0001	20.363	0.0001	0.0001	0.0001	0.0001	0.0001	0.0001	0.0001	80974	16.3052	0.00441081	0.674541	up	yes
ENSMUSG00000108693	Gm45153	ENSMUST00000205957	NA	NA	NA	NA	predicted gene 45153 [Source:MGI Symbol;Acc:MGI:5753729]	TEC	2.13695	0.0001	37.5984	0.0001	9.55217	0.0001	0.0001	0.0001	0.0001	0.0001	0.0001	98575.4	16.5889	0.00468986	0.698788	up	yes
ENSMUSG00000044456	Rin3	ENSMUST00000056950;ENSMUST00000133820;ENSMUST00000139686;ENSMUST00000137249;ENSMUST00000101114;ENSMUST00000131076;ENSMUST00000150795	GO:0005096(GTPase activator activity);GO:0005737(cytoplasm);GO:0005768(endosome);GO:0005769(early endosome);GO:0007165(signal transduction);GO:0017112(Rab guanyl-nucleotide exchange factor activity);GO:0017137(Rab GTPase binding);GO:0031410(cytoplasmic vesicle);GO:0043547(positive regulation of GTPase activity);GO:0043547(positive regulation of GTPase activity)	NA	NA	NA	Ras and Rab interactor 3 [Source:MGI Symbol;Acc:MGI:2385708]	protein_coding;retained_intron;processed_transcript	5.25162	0.179141	0.0001	0.0001	7.51504	0.0001	0.0001	0.0001	0.0001	0.0001	0.0001	25892	14.6602	0.00470724	0.698788	up	yes
ENSMUSG00000028121	Bcar3	ENSMUST00000029766;ENSMUST00000197959;ENSMUST00000200544;ENSMUST00000198659;ENSMUST00000196134;ENSMUST00000199358;ENSMUST00000199344;ENSMUST00000197073;ENSMUST00000197956;ENSMUST00000197590	GO:0001784(phosphotyrosine residue binding);GO:0002089(lens morphogenesis in camera-type eye);GO:0005085(guanyl-nucleotide exchange factor activity);GO:0007165(signal transduction);GO:0007264(small GTPase mediated signal transduction);GO:0008286(insulin receptor signaling pathway);GO:0019900(kinase binding);GO:0033138(positive regulation of peptidyl-serine phosphorylation);GO:0043410(positive reg…	NA	NA	NA	breast cancer anti-estrogen resistance 3 [Source:MGI Symbol;Acc:MGI:1352501]	protein_coding;retained_intron;processed_transcript	2.84441	11.3448	0.0001	1.2665	0.0001	0.0001	0.0001	0.0001	0.0001	0.0001	0.0001	30911.7	14.9159	0.00470782	0.698788	up	yes
ENSMUSG00000058571	Gpc6	ENSMUST00000125435;ENSMUST00000088483;ENSMUST00000078849;ENSMUST00000123239	GO:0005576(extracellular region);GO:0005615(extracellular space);GO:0005796(Golgi lumen);GO:0005886(plasma membrane);GO:0005887(integral component of plasma membrane);GO:0009966(regulation of signal transduction);GO:0009986(cell surface);GO:0016020(membrane);GO:0016477(cell migration);GO:0031225(anchored component of membrane);GO:0045202(synapse);GO:0046658(anchored component of plasma membrane);…	NA	NA	NA	glypican 6 [Source:MGI Symbol;Acc:MGI:1346322]	protein_coding;retained_intron	0.0001	0.0001	17.6855	0.0001	5.31034	0.0001	0.0001	0.0001	0.0001	0.0001	0.0001	45992.2	15.4891	0.0047887	0.703892	up	yes
ENSMUSG00000048612	Myof	ENSMUST00000226068;ENSMUST00000224518;ENSMUST00000225435;ENSMUST00000224560;ENSMUST00000172095;ENSMUST00000225287;ENSMUST00000224900;ENSMUST00000041475;ENSMUST00000226084;ENSMUST00000224580;ENSMUST00000223650;ENSMUST00000225159	GO:0001778(plasma membrane repair);GO:0005543(phospholipid binding);GO:0005634(nucleus);GO:0005886(plasma membrane);GO:0005901(caveola);GO:0006071(glycerol metabolic process);GO:0007009(plasma membrane organization);GO:0007520(myoblast fusion);GO:0016020(membrane);GO:0016021(integral component of membrane);GO:0030659(cytoplasmic vesicle membrane);GO:0030947(regulation of vascular endothelial grow…	NA	K22125	NA	myoferlin [Source:MGI Symbol;Acc:MGI:1919192]	protein_coding;retained_intron;nonsense_mediated_decay;processed_transcript	0.0001	10.6978	0.91203	0.0001	0.0001	0.0001	0.0001	0.0001	0.0001	0.0001	0.0001	23220.2	14.5031	0.00493401	0.716987	up	yes
ENSMUSG00000038393	Txnip	ENSMUST00000049093;ENSMUST00000074519;ENSMUST00000196871;ENSMUST00000151832;ENSMUST00000144639;ENSMUST00000128221	GO:0000122(negative regulation of transcription by RNA polymerase II);GO:0004857(enzyme inhibitor activity);GO:0005515(protein binding);GO:0005634(nucleus);GO:0005737(cytoplasm);GO:0005758(mitochondrial intermembrane space);GO:0005829(cytosol);GO:0006606(protein import into nucleus);GO:0006979(response to oxidative stress);GO:0007049(cell cycle);GO:0009612(response to mechanical stimulus);GO:0009…	04621(NOD-like receptor signaling pathway);04621(NOD-like receptor signaling pathway)	K20910	NA	thioredoxin interacting protein [Source:MGI Symbol;Acc:MGI:1889549]	protein_coding;processed_transcript;retained_intron	40.591	28.9982	0.0001	7.21722	44.9172	0.0155671	2.8545	0.0576851	0.344925	0.044583	0.0001	44.0315	5.46046	0.0049725	0.716987	up	yes
ENSMUSG00000027671	Actl6a	ENSMUST00000029214;ENSMUST00000194781;ENSMUST00000193231;ENSMUST00000194226;ENSMUST00000126144;ENSMUST00000135400;ENSMUST00000193615;ENSMUST00000153779	GO:0001825(blastocyst formation);GO:0003407(neural retina development);GO:0003682(chromatin binding);GO:0005515(protein binding);GO:0005634(nucleus);GO:0005654(nucleoplasm);GO:0005886(plasma membrane);GO:0006281(DNA repair);GO:0006310(DNA recombination);GO:0006325(chromatin organization);GO:0006338(chromatin remodeling);GO:0006357(regulation of transcription by RNA polymerase II);GO:0006974(cellu…	04714(Thermogenesis);05225(Hepatocellular carcinoma);05225(Hepatocellular carcinoma)	K11340	NA	actin-like 6A [Source:MGI Symbol;Acc:MGI:1861453]	protein_coding;nonsense_mediated_decay;retained_intron	3.8523	10.9743	0.0001	0.0001	5.23807	0.0001	0.0001	0.0001	0.0001	0.0001	0.0001	40129.7	15.2924	0.00534074	0.756183	up	yes
ENSMUSG00000085829	Gm4285	ENSMUST00000131222	NA	NA	NA	NA	predicted gene 4285 [Source:MGI Symbol;Acc:MGI:3782463]	lncRNA	0.691498	5.57479	0.0001	9.0506	5.79984	0.0001	0.0001	0.0001	0.0001	0.0001	0.0001	42233.7	15.3661	0.00537143	0.756183	up	yes
ENSMUSG00000021747	4930452B06Rik	ENSMUST00000102996;ENSMUST00000225744	GO:0003674(molecular_function);GO:0005575(cellular_component);GO:0008150(biological_process);GO:0008150(biological_process)	NA	NA	NA	RIKEN cDNA 4930452B06 gene [Source:MGI Symbol;Acc:MGI:1926154]	protein_coding;processed_transcript	0.902291	7.84947	0.0001	0.188833	0.266918	0.0001	0.0001	0.0001	0.0001	0.0001	0.0001	18415.2	14.1686	0.00539417	0.756183	up	yes
ENSMUSG00000047344	Lancl3	ENSMUST00000069763	GO:0003674(molecular_function);GO:0003824(catalytic activity);GO:0005886(plasma membrane)	NA	NA	NA	LanC lantibiotic synthetase component C-like 3 (bacterial) [Source:MGI Symbol;Acc:MGI:2443335]	protein_coding	0.0001	0.0001	0.0001	0.0001	0.0001	18.9975	3.34331	0.0001	0.0001	15.9669	0.0001	1.56625e-05	-15.9623	0.0055116	0.765556	down	yes
ENSMUSG00000038260	Trpm4	ENSMUST00000210639;ENSMUST00000042194;ENSMUST00000211411;ENSMUST00000210311;ENSMUST00000209239;ENSMUST00000211743;ENSMUST00000211431;ENSMUST00000210541;ENSMUST00000209506	GO:0000166(nucleotide binding);GO:0002250(adaptive immune response);GO:0002376(immune system process);GO:0002407(dendritic cell chemotaxis);GO:0002724(regulation of T cell cytokine production);GO:0005216(ion channel activity);GO:0005227(calcium activated cation channel activity);GO:0005244(voltage-gated ion channel activity);GO:0005262(calcium channel activity);GO:0005509(calcium ion binding);GO:…	04911(Insulin secretion);04911(Insulin secretion)	K04979	NA	transient receptor potential cation channel, subfamily M, member 4 [Source:MGI Symbol;Acc:MGI:1915917]	retained_intron;protein_coding;nonsense_mediated_decay	1.64359	0.0001	4.79641	0.743251	1.76187	0.0082928	0.0001	0.0001	0.0001	0.0001	0.0001	1220.8	10.2536	0.00557069	0.76673	up	yes
ENSMUSG00000024145	Pigf	ENSMUST00000024957	GO:0005783(endoplasmic reticulum);GO:0005789(endoplasmic reticulum membrane);GO:0006506(GPI anchor biosynthetic process);GO:0016020(membrane);GO:0016021(integral component of membrane);GO:0016780(phosphotransferase activity, for other substituted phosphate groups)	00563(Glycosylphosphatidylinositol (GPI)-anchor biosynthesis)	K05287	EC:2.7.-.-	phosphatidylinositol glycan anchor biosynthesis, class F [Source:MGI Symbol;Acc:MGI:99462]	protein_coding	7.20397	0.0001	0.0001	23.6415	44.4566	0.0001	0.0001	0.0001	0.0001	0.0001	0.0001	150605	17.2004	0.00581918	0.793715	up	yes
ENSMUSG00000029622	Arpc1b	ENSMUST00000085679;ENSMUST00000126343;ENSMUST00000129033;ENSMUST00000196111;ENSMUST00000138235;ENSMUST00000138900;ENSMUST00000136074;ENSMUST00000144375;ENSMUST00000138922;ENSMUST00000128229;ENSMUST00000141602	GO:0003779(actin binding);GO:0005200(structural constituent of cytoskeleton);GO:0005515(protein binding);GO:0005634(nucleus);GO:0005737(cytoplasm);GO:0005856(cytoskeleton);GO:0005885(Arp2/3 protein complex);GO:0015629(actin cytoskeleton);GO:0030833(regulation of actin filament polymerization);GO:0032355(response to estradiol);GO:0034314(Arp2/3 complex-mediated actin nucleation);GO:0036284(tubulob…	NA	NA	NA	actin related protein 2/3 complex, subunit 1B [Source:MGI Symbol;Acc:MGI:1343142]	protein_coding;retained_intron;processed_transcript	23.5524	28.5827	25.4233	0.307157	37.7188	0.33171	0.0207088	5.48614	0.0185019	0.510197	5.08956	12.1064	3.5977	0.00601303	0.812833	up	yes
ENSMUSG00000022544	Eef2kmt	ENSMUST00000139584;ENSMUST00000064635;ENSMUST00000129729;ENSMUST00000140718;ENSMUST00000230238;ENSMUST00000132225	GO:0005737(cytoplasm);GO:0008168(methyltransferase activity);GO:0016279(protein-lysine N-methyltransferase activity);GO:0016740(transferase activity);GO:0018023(peptidyl-lysine trimethylation);GO:0032259(methylation);GO:0032991(protein-containing complex);GO:0032991(protein-containing complex)	NA	K22696	EC:2.1.1.-	eukaryotic elongation factor 2 lysine methyltransferase [Source:MGI Symbol;Acc:MGI:1917761]	protein_coding;retained_intron;processed_transcript	1.91209	12.9097	0.0001	0.0001	12.3881	0.0001	0.0001	0.0001	0.0001	0.0001	0.0001	54420.3	15.7319	0.00622153	0.831087	up	yes
ENSMUSG00000035601	Trmt10b	ENSMUST00000044673;ENSMUST00000107800;ENSMUST00000126972;ENSMUST00000145756;ENSMUST00000144781;ENSMUST00000142785;ENSMUST00000141659	GO:0000049(tRNA binding);GO:0005634(nucleus);GO:0005654(nucleoplasm);GO:0005739(mitochondrion);GO:0005829(cytosol);GO:0008168(methyltransferase activity);GO:0009019(tRNA (guanine-N1-)-methyltransferase activity);GO:0016740(transferase activity);GO:0030488(tRNA methylation);GO:0032259(methylation);GO:0052905(tRNA (guanine(9)-N(1))-methyltransferase activity);GO:0090646(mitochondrial tRNA processin…	NA	K15445	EC:2.1.1.221	tRNA methyltransferase 10B [Source:MGI Symbol;Acc:MGI:1917184]	protein_coding;processed_transcript	2.48482	0.0001	0.320214	0.272551	3.16185	0.0001	0.0001	0.0001	0.0001	0.0001	0.0001	12479.1	13.6072	0.00625785	0.831087	up	yes
ENSMUSG00000054675	Tmem119	ENSMUST00000067853;ENSMUST00000160374	GO:0001503(ossification);GO:0001649(osteoblast differentiation);GO:0001934(positive regulation of protein phosphorylation);GO:0001958(endochondral ossification);GO:0005515(protein binding);GO:0005737(cytoplasm);GO:0005783(endoplasmic reticulum);GO:0005789(endoplasmic reticulum membrane);GO:0005886(plasma membrane);GO:0007283(spermatogenesis);GO:0010628(positive regulation of gene expression);GO:0…	NA	NA	NA	transmembrane protein 119 [Source:MGI Symbol;Acc:MGI:2385228]	protein_coding	732.148	368.518	16.5371	7.91544	267.702	44.0267	49.3337	0.118733	35.4995	39.8773	0.0411482	9.89588	3.30683	0.00641743	0.844174	up	yes
ENSMUSG00000000562	Adora3	ENSMUST00000000574;ENSMUST00000164730;ENSMUST00000197613	GO:0001609(G protein-coupled adenosine receptor activity);GO:0001973(adenosine receptor signaling pathway);GO:0004930(G protein-coupled receptor activity);GO:0005886(plasma membrane);GO:0007165(signal transduction);GO:0007186(G protein-coupled receptor signaling pathway);GO:0016020(membrane);GO:0016021(integral component of membrane);GO:0016021(integral component of membrane)	04022(cGMP-PKG signaling pathway);04071(Sphingolipid signaling pathway);04080(Neuroactive ligand-receptor interaction);04080(Neuroactive ligand-receptor interaction)	K04268	NA	adenosine A3 receptor [Source:MGI Symbol;Acc:MGI:104847]	protein_coding;retained_intron	12.4687	4.00531	0.0001	0.0001	2.33343	0.0001	0.0001	0.0001	0.0001	0.0001	0.0001	37615.4	15.199	0.00646791	0.844174	up	yes
ENSMUSG00000020143	Dock2	ENSMUST00000093193;ENSMUST00000101364;ENSMUST00000101365;ENSMUST00000157036;ENSMUST00000143540;ENSMUST00000127846;ENSMUST00000154178	GO:0001766(membrane raft polarization);GO:0001768(establishment of T cell polarity);GO:0001771(immunological synapse formation);GO:0002277(myeloid dendritic cell activation involved in immune response);GO:0005085(guanyl-nucleotide exchange factor activity);GO:0005096(GTPase activator activity);GO:0005515(protein binding);GO:0005737(cytoplasm);GO:0005856(cytoskeleton);GO:0006935(chemotaxis);GO:000…	04062(Chemokine signaling pathway);04666(Fc gamma R-mediated phagocytosis);04666(Fc gamma R-mediated phagocytosis)	K12367	NA	dedicator of cyto-kinesis 2 [Source:MGI Symbol;Acc:MGI:2149010]	protein_coding;retained_intron;nonsense_mediated_decay	3.71512	0.911082	0.0001	0.0001	1.27113	0.0001	0.0001	0.0001	0.0001	0.0001	0.0001	11795.1	13.5259	0.00671583	0.86904	up	yes
ENSMUSG00000086914	Gm16124	ENSMUST00000146938	NA	NA	NA	NA	predicted gene 16124 [Source:MGI Symbol;Acc:MGI:3802001]	lncRNA	4.3673	0.128234	0.0001	27.5439	9.45475	0.0001	0.0001	0.0001	0.0001	0.0001	0.0001	82988.6	16.3406	0.00686876	0.874322	up	yes
ENSMUSG00000039206	Daglb	ENSMUST00000045593;ENSMUST00000155383;ENSMUST00000199577;ENSMUST00000174273	GO:0005654(nucleoplasm);GO:0005886(plasma membrane);GO:0006629(lipid metabolic process);GO:0007216(G protein-coupled glutamate receptor signaling pathway);GO:0007405(neuroblast proliferation);GO:0016020(membrane);GO:0016021(integral component of membrane);GO:0016042(lipid catabolic process);GO:0016787(hydrolase activity);GO:0019369(arachidonic acid metabolic process);GO:0022008(neurogenesis);GO:0…	04723(Retrograde endocannabinoid signaling);04925(Aldosterone synthesis and secretion);04925(Aldosterone synthesis and secretion)	K13806	EC:3.1.1.-	diacylglycerol lipase, beta [Source:MGI Symbol;Acc:MGI:2442032]	protein_coding;retained_intron	28.3281	16.6199	6.55167	8.31574	24.3308	4.05989	0.0001	0.00485308	0.0001	0.0260494	1.1829	19.1463	4.25899	0.00687215	0.874322	up	yes
ENSMUSG00000036285	Noa1	ENSMUST00000047860;ENSMUST00000139435;ENSMUST00000150722;ENSMUST00000150451	GO:0000166(nucleotide binding);GO:0005525(GTP binding);GO:0005739(mitochondrion);GO:0005743(mitochondrial inner membrane);GO:0006915(apoptotic process);GO:0010941(regulation of cell death);GO:0016020(membrane);GO:0031314(extrinsic component of mitochondrial inner membrane);GO:0032543(mitochondrial translation);GO:0043457(regulation of cellular respiration);GO:0043457(regulation of cellular respir…	NA	K19832	NA	nitric oxide associated 1 [Source:MGI Symbol;Acc:MGI:1914306]	protein_coding;processed_transcript;retained_intron	5.86419	3.60558	45.6207	9.55783	2.29885	0.0001	0.0001	0.0001	0.658306	0.0001	0.0001	121.943	6.93006	0.00714221	0.896713	up	yes
ENSMUSG00000112117	Rmst	ENSMUST00000218060;ENSMUST00000218255;ENSMUST00000218314;ENSMUST00000220389;ENSMUST00000217871;ENSMUST00000220288;ENSMUST00000219726;ENSMUST00000219606;ENSMUST00000219444;ENSMUST00000182623;ENSMUST00000217866;ENSMUST00000220192;ENSMUST00000218678;ENSMUST00000184175	NA	NA	NA	NA	rhabdomyosarcoma 2 associated transcript (non-coding RNA) [Source:MGI Symbol;Acc:MGI:1099806]	lncRNA;misc_RNA	0.337771	4.33706	0.0065547	0.0001	0.0248846	0.0001	0.0001	0.0001	0.0001	0.0001	0.0001	9412.73	13.2004	0.00723664	0.896713	up	yes
ENSMUSG00000045165	AI467606	ENSMUST00000056288;ENSMUST00000206102	GO:0003674(molecular_function);GO:0005575(cellular_component);GO:0008150(biological_process);GO:0016020(membrane);GO:0016021(integral component of membrane);GO:0016021(integral component of membrane)	NA	NA	NA	expressed sequence AI467606 [Source:MGI Symbol;Acc:MGI:2141979]	protein_coding	13.9072	0.0001	0.0001	10.1542	8.09217	0.0001	0.0001	0.0001	0.0001	0.0001	0.0001	64307.5	15.9727	0.0072681	0.896713	up	yes
ENSMUSG00000025058	5430427O19Rik	ENSMUST00000113976	GO:0003674(molecular_function);GO:0005623(cell);GO:0005634(nucleus);GO:0005737(cytoplasm);GO:0035751(regulation of lysosomal lumen pH)	NA	NA	NA	RIKEN cDNA 5430427O19 gene [Source:MGI Symbol;Acc:MGI:1918648]	protein_coding	3.39036	0.0001	0.0001	0.0001	27.8539	0.0001	0.0001	0.0001	0.0001	0.0001	0.0001	62489.1	15.9313	0.00728505	0.896713	up	yes
ENSMUSG00000021061	Sptb	ENSMUST00000021458;ENSMUST00000170532;ENSMUST00000166101	GO:0003779(actin binding);GO:0005200(structural constituent of cytoskeleton);GO:0005515(protein binding);GO:0005543(phospholipid binding);GO:0005737(cytoplasm);GO:0005829(cytosol);GO:0005856(cytoskeleton);GO:0007010(cytoskeleton organization);GO:0008091(spectrin);GO:0014731(spectrin-associated cytoskeleton);GO:0030506(ankyrin binding);GO:0032991(protein-containing complex);GO:0051015(actin filame…	NA	K06115	NA	spectrin beta, erythrocytic [Source:MGI Symbol;Acc:MGI:98387]	protein_coding;retained_intron	4.29827	7.79292	21.981	13.4717	6.65021	1.68134	2.85776	1.19145	1.45023	3.76709	4.28142	4.27025	2.09432	0.00770941	0.935357	up	yes
ENSMUSG00000069892	9930111J21Rik2	ENSMUST00000101295;ENSMUST00000093152;ENSMUST00000132768	GO:0003674(molecular_function);GO:0003924(GTPase activity);GO:0005525(GTP binding);GO:0005575(cellular_component);GO:0005789(endoplasmic reticulum membrane);GO:0006952(defense response);GO:0008150(biological_process);GO:0016020(membrane);GO:0035458(cellular response to interferon-beta);GO:0035458(cellular response to interferon-beta)	NA	NA	NA	RIKEN cDNA 9930111J21 gene 2 [Source:MGI Symbol;Acc:MGI:3711310]	protein_coding	2.59423	2.71988	0.0001	0.0001	2.9686	0.0001	0.0001	0.0001	0.0001	0.0001	0.0001	16565.8	14.0159	0.00783645	0.935357	up	yes
ENSMUSG00000019944	Rhobtb1	ENSMUST00000067908;ENSMUST00000164876;ENSMUST00000020101;ENSMUST00000172261;ENSMUST00000163760;ENSMUST00000169569;ENSMUST00000164034;ENSMUST00000165765;ENSMUST00000167384;ENSMUST00000167286;ENSMUST00000164212;ENSMUST00000168117;ENSMUST00000163497	GO:0000166(nucleotide binding);GO:0003924(GTPase activity);GO:0005515(protein binding);GO:0005525(GTP binding);GO:0005737(cytoplasm);GO:0005938(cell cortex);GO:0007015(actin filament organization);GO:0007163(establishment or maintenance of cell polarity);GO:0007264(small GTPase mediated signal transduction);GO:0007266(Rho protein signal transduction);GO:0008360(regulation of cell shape);GO:001990…	04120(Ubiquitin mediated proteolysis);04120(Ubiquitin mediated proteolysis)	K07868	NA	Rho-related BTB domain containing 1 [Source:MGI Symbol;Acc:MGI:1916538]	protein_coding;retained_intron;processed_transcript;nonsense_mediated_decay	4.123	0.0001	0.0001	7.05597	0.13821	0.0001	0.0001	0.0001	0.0001	0.0001	0.0001	22634.8	14.4663	0.00792672	0.935357	up	yes
ENSMUSG00000046562	Unc119b	ENSMUST00000060798;ENSMUST00000153403;ENSMUST00000137140	GO:0005929(cilium);GO:0007399(nervous system development);GO:0008289(lipid binding);GO:0015031(protein transport);GO:0030030(cell projection organization);GO:0035869(ciliary transition zone);GO:0042953(lipoprotein transport);GO:0042995(cell projection);GO:0060271(cilium assembly);GO:0060271(cilium assembly)	NA	NA	NA	unc-119 lipid binding chaperone B [Source:MGI Symbol;Acc:MGI:2147162]	protein_coding;retained_intron	0.300292	0.0001	0.0001	15.2414	0.732211	0.0001	0.0001	0.0001	0.0001	0.0001	0.0001	32548.3	14.9903	0.00794462	0.935357	up	yes
ENSMUSG00000031767	Nudt7	ENSMUST00000073521;ENSMUST00000134593;ENSMUST00000109109;ENSMUST00000147605;ENSMUST00000066514	GO:0000287(magnesium ion binding);GO:0003723(RNA binding);GO:0003986(acetyl-CoA hydrolase activity);GO:0005777(peroxisome);GO:0009132(nucleoside diphosphate metabolic process);GO:0015938(coenzyme A catabolic process);GO:0016787(hydrolase activity);GO:0016818(hydrolase activity, acting on acid anhydrides, in phosphorus-containing anhydrides);GO:0030145(manganese ion binding);GO:0030515(snoRNA bind…	04146(Peroxisome);04146(Peroxisome)	K17879	EC:3.6.1.-	nudix (nucleoside diphosphate linked moiety X)-type motif 7 [Source:MGI Symbol;Acc:MGI:1914778]	protein_coding	0.0001	5.25853	0.0001	1.88243	3.49	0.0001	0.0001	0.0001	0.0001	0.0001	0.0001	21262.3	14.376	0.00796914	0.935357	up	yes
ENSMUSG00000052760	A630001G21Rik	ENSMUST00000159122;ENSMUST00000159320;ENSMUST00000064788;ENSMUST00000161453;ENSMUST00000162038;ENSMUST00000159325	GO:0003674(molecular_function);GO:0005575(cellular_component);GO:0005634(nucleus);GO:0008150(biological_process);GO:0008150(biological_process)	NA	NA	NA	RIKEN cDNA A630001G21 gene [Source:MGI Symbol;Acc:MGI:2443131]	protein_coding;processed_transcript;nonsense_mediated_decay	1.20668	17.7504	0.0001	0.0001	5.07379	0.0001	0.0001	0.0001	0.0001	0.0001	0.0001	48062.2	15.5526	0.00796969	0.935357	up	yes
ENSMUSG00000024621	Csf1r	ENSMUST00000115268;ENSMUST00000237873;ENSMUST00000237485;ENSMUST00000237706;ENSMUST00000235447;ENSMUST00000025523	GO:0000166(nucleotide binding);GO:0001934(positive regulation of protein phosphorylation);GO:0002244(hematopoietic progenitor cell differentiation);GO:0002376(immune system process);GO:0002931(response to ischemia);GO:0004672(protein kinase activity);GO:0004713(protein tyrosine kinase activity);GO:0004714(transmembrane receptor protein tyrosine kinase activity);GO:0005011(macrophage colony-stimul…	04010(MAPK signaling pathway);04014(Ras signaling pathway);04015(Rap1 signaling pathway);04060(Cytokine-cytokine receptor interaction);04151(PI3K-Akt signaling pathway);04380(Osteoclast differentiation);04640(Hematopoietic cell lineage);05200(Pathways in cancer);05202(Transcriptional misregulation in cancer);05221(Acute myeloid leukemia);05221(Acute myeloid leukemia)	K05090	EC:2.7.10.1	colony stimulating factor 1 receptor [Source:MGI Symbol;Acc:MGI:1339758]	protein_coding;processed_transcript;retained_intron	634.099	226.378	0.283028	8.36841	320.326	88.7995	37.919	3.82989	13.6709	6.15883	0.168114	9.4811	3.24505	0.00815592	0.949852	up	yes
ENSMUSG00000024769	Cdc42bpg	ENSMUST00000025681;ENSMUST00000141854	GO:0000166(nucleotide binding);GO:0000287(magnesium ion binding);GO:0004672(protein kinase activity);GO:0004674(protein serine/threonine kinase activity);GO:0005524(ATP binding);GO:0005737(cytoplasm);GO:0005829(cytosol);GO:0005856(cytoskeleton);GO:0006468(protein phosphorylation);GO:0016301(kinase activity);GO:0016310(phosphorylation);GO:0016740(transferase activity);GO:0018107(peptidyl-threonine…	NA	K16307	EC:2.7.11.1	CDC42 binding protein kinase gamma (DMPK-like) [Source:MGI Symbol;Acc:MGI:2652845]	protein_coding;retained_intron	0.676491	0.102984	0.0001	2.26554	0.00854673	0.0001	0.0001	0.0001	0.0001	0.0001	0.0001	6107.32	12.5763	0.0082897	0.951088	up	yes
ENSMUSG00000063286	Gm8995	ENSMUST00000184842;ENSMUST00000208417	NA	NA	NA	NA	predicted gene 8995 [Source:MGI Symbol;Acc:MGI:3644223]	transcribed_unprocessed_pseudogene;processed_transcript	4.18888	0.70797	0.0001	0.0001	2.74809	0.0001	0.0001	0.0001	0.0001	0.0001	0.0001	15290.3	13.9003	0.00835478	0.951088	up	yes
ENSMUSG00000039911	Spsb1	ENSMUST00000038562;ENSMUST00000156897;ENSMUST00000149743;ENSMUST00000135896;ENSMUST00000105684;ENSMUST00000167342;ENSMUST00000125135;ENSMUST00000105685;ENSMUST00000149360;ENSMUST00000156451	GO:0005515(protein binding);GO:0005737(cytoplasm);GO:0005829(cytosol);GO:0006511(ubiquitin-dependent protein catabolic process);GO:0016567(protein ubiquitination);GO:0019005(SCF ubiquitin ligase complex);GO:0043161(proteasome-mediated ubiquitin-dependent protein catabolic process);GO:1990756(protein binding, bridging involved in substrate recognition for ubiquitination);GO:1990756(protein binding…	NA	K10343	NA	splA/ryanodine receptor domain and SOCS box containing 1 [Source:MGI Symbol;Acc:MGI:1921896]	protein_coding;processed_transcript	16.1028	0.0001	0.0001	0.0001	8.80168	0.0001	0.0001	0.0001	0.0001	0.0001	0.0001	49809.6	15.6041	0.00835619	0.951088	up	yes
ENSMUSG00000010142	Tnfrsf13b	ENSMUST00000010286;ENSMUST00000137832;ENSMUST00000146033;ENSMUST00000139422;ENSMUST00000101103;ENSMUST00000130708;ENSMUST00000123378	GO:0001782(B cell homeostasis);GO:0002244(hematopoietic progenitor cell differentiation);GO:0002250(adaptive immune response);GO:0002376(immune system process);GO:0005887(integral component of plasma membrane);GO:0009897(external side of plasma membrane);GO:0016020(membrane);GO:0016021(integral component of membrane);GO:0030889(negative regulation of B cell proliferation);GO:0030889(negative regu…	04060(Cytokine-cytokine receptor interaction);04672(Intestinal immune network for IgA production);05340(Primary immunodeficiency);05340(Primary immunodeficiency)	K05150	NA	tumor necrosis factor receptor superfamily, member 13b [Source:MGI Symbol;Acc:MGI:1889411]	protein_coding;processed_transcript	7.08682	1.07311	0.0001	0.0001	12.5104	0.0001	0.0001	0.0001	0.0001	0.0001	0.0001	41341.1	15.3353	0.00841782	0.951088	up	yes
ENSMUSG00000005057	Sh2b2	ENSMUST00000005188;ENSMUST00000196397;ENSMUST00000196447;ENSMUST00000196245;ENSMUST00000197324	GO:0001725(stress fiber);GO:0001726(ruffle);GO:0001922(B-1 B cell homeostasis);GO:0005068(transmembrane receptor protein tyrosine kinase adaptor activity);GO:0005070(SH3/SH2 adaptor activity);GO:0005515(protein binding);GO:0005737(cytoplasm);GO:0005884(actin filament);GO:0005886(plasma membrane);GO:0007165(signal transduction);GO:0007399(nervous system development);GO:0008286(insulin receptor sig…	04722(Neurotrophin signaling pathway);04910(Insulin signaling pathway);04910(Insulin signaling pathway)	NA	NA	SH2B adaptor protein 2 [Source:MGI Symbol;Acc:MGI:1345171]	protein_coding;retained_intron	0.727766	0.0001	2.80498	0.0001	7.27712	0.0001	0.0001	0.0001	0.0001	0.0001	0.0001	21620.1	14.4001	0.00859047	0.962422	up	yes
ENSMUSG00000052572	Dlg2	ENSMUST00000138389;ENSMUST00000231777;ENSMUST00000107196;ENSMUST00000239136;ENSMUST00000074273;ENSMUST00000208377;ENSMUST00000152139;ENSMUST00000209170;ENSMUST00000208919;ENSMUST00000238788;ENSMUST00000238608;ENSMUST00000207798;ENSMUST00000107193;ENSMUST00000207095;ENSMUST00000129818;ENSMUST00000135581;ENSMUST00000238467;ENSMUST00000098308;ENSMUST00000146563;ENSMUST00000128592;ENSMUST00000238619;…	GO:0005515(protein binding);GO:0005737(cytoplasm);GO:0005886(plasma membrane);GO:0007268(chemical synaptic transmission);GO:0008022(protein C-terminus binding);GO:0008076(voltage-gated potassium channel complex);GO:0008328(ionotropic glutamate receptor complex);GO:0010923(negative regulation of phosphatase activity);GO:0014069(postsynaptic density);GO:0016020(membrane);GO:0016323(basolateral plas…	04390(Hippo signaling pathway);04530(Tight junction);05165(Human papillomavirus infection);05165(Human papillomavirus infection)	K12075	NA	discs large MAGUK scaffold protein 2 [Source:MGI Symbol;Acc:MGI:1344351]	processed_transcript;protein_coding;retained_intron	8.65574	5.67843	8.57461	2.05201	5.72381	0.590258	1.22971	1.96429	0.411645	0.364479	2.7699	5.0232	2.32861	0.00864527	0.962422	up	yes
ENSMUSG00000040435	Ppp1r15a	ENSMUST00000042105;ENSMUST00000167273;ENSMUST00000211212	GO:0000164(protein phosphatase type 1 complex);GO:0005737(cytoplasm);GO:0005739(mitochondrion);GO:0005741(mitochondrial outer membrane);GO:0005783(endoplasmic reticulum);GO:0005789(endoplasmic reticulum membrane);GO:0005794(Golgi apparatus);GO:0006417(regulation of translation);GO:0006915(apoptotic process);GO:0008157(protein phosphatase 1 binding);GO:0010628(positive regulation of gene expressio…	04141(Protein processing in endoplasmic reticulum);04141(Protein processing in endoplasmic reticulum)	K14019	NA	protein phosphatase 1, regulatory subunit 15A [Source:MGI Symbol;Acc:MGI:1927072]	protein_coding	6.10901	0.0001	0.0001	0.377398	13.8595	0.0001	0.0001	0.0001	0.0001	0.0001	0.0001	40692.3	15.3125	0.00889174	0.982635	up	yes
ENSMUSG00000097649	Gm10561	ENSMUST00000181563;ENSMUST00000209801	NA	NA	NA	NA	predicted gene 10561 [Source:MGI Symbol;Acc:MGI:3648163]	lncRNA	0.0001	0.0001	0.0001	0.0001	0.0001	0.0001	4.23935	0.257242	0.46898	14.0204	0.385234	3.09737e-05	-14.9786	0.00904791	0.992648	down	yes
ENSMUSG00000026433	Rab29	ENSMUST00000027693;ENSMUST00000125925;ENSMUST00000112386;ENSMUST00000187084	GO:0001921(positive regulation of receptor recycling);GO:0003924(GTPase activity);GO:0005525(GTP binding);GO:0005737(cytoplasm);GO:0005739(mitochondrion);GO:0005769(early endosome);GO:0005794(Golgi apparatus);GO:0005801(cis-Golgi network);GO:0005802(trans-Golgi network);GO:0005829(cytosol);GO:0007005(mitochondrion organization);GO:0007030(Golgi organization);GO:0007416(synapse assembly);GO:000961…	NA	K07916	NA	RAB29, member RAS oncogene family [Source:MGI Symbol;Acc:MGI:2385107]	protein_coding;nonsense_mediated_decay;retained_intron	4.60691	0.0001	45.9697	0.0001	0.149352	0.0001	0.0001	0.0001	0.0001	0.0001	0.0001	101452	16.6304	0.00923681	1	up	yes
ENSMUSG00000072763	5430403G16Rik	ENSMUST00000092720	GO:0000976(transcription regulatory region sequence-specific DNA binding);GO:0003676(nucleic acid binding);GO:0005575(cellular_component);GO:0006355(regulation of transcription, DNA-templated);GO:0046872(metal ion binding)	NA	NA	NA	RIKEN cDNA 5430403G16 gene [Source:MGI Symbol;Acc:MGI:1924450]	protein_coding	10.448	0.0001	0.0001	4.36095	1.12592	0.0001	0.0001	0.0001	0.0001	0.0001	0.0001	31870.1	14.9599	0.00935858	1	up	yes
ENSMUSG00000021876	Rnase4	ENSMUST00000022428;ENSMUST00000169895	GO:0003676(nucleic acid binding);GO:0004518(nuclease activity);GO:0004519(endonuclease activity);GO:0005576(extracellular region);GO:0016787(hydrolase activity);GO:0090305(nucleic acid phosphodiester bond hydrolysis);GO:0090305(nucleic acid phosphodiester bond hydrolysis)	NA	K16632	EC:3.1.27.-	ribonuclease, RNase A family 4 [Source:MGI Symbol;Acc:MGI:1926217]	protein_coding	347.654	48.0517	100.24	19.9752	178.906	26.8494	53.2187	5.2394	8.36852	67.9989	21.9614	4.54046	2.18284	0.00952588	1	up	yes
ENSMUSG00000001946	Esam	ENSMUST00000002011;ENSMUST00000131832;ENSMUST00000123198;ENSMUST00000144596;ENSMUST00000146860;ENSMUST00000214142	GO:0005886(plasma membrane);GO:0005911(cell-cell junction);GO:0005912(adherens junction);GO:0005923(bicellular tight junction);GO:0007155(cell adhesion);GO:0007156(homophilic cell adhesion via plasma membrane adhesion molecules);GO:0016020(membrane);GO:0016021(integral component of membrane);GO:0016338(calcium-independent cell-cell adhesion via plasma membrane cell-adhesion molecules);GO:0030054(…	04514(Cell adhesion molecules (CAMs));04670(Leukocyte transendothelial migration);04670(Leukocyte transendothelial migration)	K06787	NA	endothelial cell-specific adhesion molecule [Source:MGI Symbol;Acc:MGI:1916774]	protein_coding;retained_intron;nonsense_mediated_decay	13.4783	0.0991982	0.0001	0.0001	7.34096	0.0001	0.0001	0.0001	0.0001	0.0001	0.0001	41837.3	15.3525	0.00975488	1	up	yes
ENSMUSG00000002732	Fkbp7	ENSMUST00000002809;ENSMUST00000176815;ENSMUST00000147355;ENSMUST00000154097	GO:0000413(protein peptidyl-prolyl isomerization);GO:0003755(peptidyl-prolyl cis-trans isomerase activity);GO:0005509(calcium ion binding);GO:0005515(protein binding);GO:0005783(endoplasmic reticulum);GO:0005788(endoplasmic reticulum lumen);GO:0016853(isomerase activity);GO:0046872(metal ion binding);GO:0046872(metal ion binding)	NA	K09573	EC:5.2.1.8	FK506 binding protein 7 [Source:MGI Symbol;Acc:MGI:1336879]	protein_coding;nonsense_mediated_decay;retained_intron;processed_transcript	4.61681	0.0001	0.0001	5.31279	22.984	0.0001	0.0001	0.0001	0.0001	0.0001	0.0001	65827.6	16.0064	0.00982436	1	up	yes
ENSMUSG00000015314	Slamf6	ENSMUST00000195656;ENSMUST00000194182;ENSMUST00000171330;ENSMUST00000194561;ENSMUST00000195206;ENSMUST00000193311;ENSMUST00000194924	GO:0001779(natural killer cell differentiation);GO:0001787(natural killer cell proliferation);GO:0002250(adaptive immune response);GO:0002376(immune system process);GO:0005886(plasma membrane);GO:0005887(integral component of plasma membrane);GO:0016020(membrane);GO:0016021(integral component of membrane);GO:0032729(positive regulation of interferon-gamma production);GO:0032740(positive regulatio…	NA	K16852	NA	SLAM family member 6 [Source:MGI Symbol;Acc:MGI:1353620]	protein_coding;processed_transcript;retained_intron	3.00498	0.684125	0.0001	0.0001	0.817299	0.0001	0.0001	0.0001	0.0001	0.0001	0.0001	9013.21	13.1378	0.00983387	1	up	yes
ENSMUSG00000041219	Arhgap11a	ENSMUST00000110948;ENSMUST00000110947;ENSMUST00000102545;ENSMUST00000110949	GO:0003674(molecular_function);GO:0005096(GTPase activator activity);GO:0007165(signal transduction);GO:0043547(positive regulation of GTPase activity);GO:0043547(positive regulation of GTPase activity)	NA	K20635	NA	Rho GTPase activating protein 11A [Source:MGI Symbol;Acc:MGI:2444300]	protein_coding	1.01892	0.0001	3.21562	4.376	0.0001	0.0001	0.0001	0.0001	0.0001	0.0001	0.0001	17221.5	14.0719	0.00991798	1	up	yes
ENSMUSG00000083863	Gm13341	ENSMUST00000120780	NA	NA	NA	NA	predicted gene 13341 [Source:MGI Symbol;Acc:MGI:3650228]	unprocessed_pseudogene	73.3219	13.4408	14.374	11.3378	12.929	236.152	205.944	102.185	112.727	17.7626	156.418	0.181047	-2.46556	0.00995844	1	down	yes
ENSMUSG00000050106	Tmc8	ENSMUST00000119455;ENSMUST00000117781;ENSMUST00000127080;ENSMUST00000156458;ENSMUST00000050874;ENSMUST00000106334	GO:0001558(regulation of cell growth);GO:0005102(signaling receptor binding);GO:0005216(ion channel activity);GO:0005737(cytoplasm);GO:0005783(endoplasmic reticulum);GO:0005789(endoplasmic reticulum membrane);GO:0005794(Golgi apparatus);GO:0005887(integral component of plasma membrane);GO:0006811(ion transport);GO:0008381(mechanosensitive ion channel activity);GO:0016020(membrane);GO:0016021(inte…	NA	K21988	NA	transmembrane channel-like gene family 8 [Source:MGI Symbol;Acc:MGI:2669037]	protein_coding;retained_intron	0.0001	7.27928	0.0001	1.72839	6.49806	0.0001	0.0001	0.0001	0.0001	0.0001	0.0001	31011.8	14.9205	0.0100081	1	up	yes
ENSMUSG00000044816	D630023F18Rik	ENSMUST00000148020;ENSMUST00000050047;ENSMUST00000153330	GO:0003674(molecular_function);GO:0005575(cellular_component);GO:0008150(biological_process);GO:0008150(biological_process)	NA	NA	NA	RIKEN cDNA D630023F18 gene [Source:MGI Symbol;Acc:MGI:2138198]	protein_coding;nonsense_mediated_decay	1.99925	0.0001	36.0677	12.825	0.493957	0.0001	0.138805	0.0001	0.0001	0.0001	0.0305982	363.146	8.5044	0.0100456	1	up	yes
ENSMUSG00000033386	Frrs1	ENSMUST00000040260;ENSMUST00000195905;ENSMUST00000199626;ENSMUST00000199584;ENSMUST00000197323;ENSMUST00000199030	GO:0016020(membrane);GO:0016021(integral component of membrane);GO:0055114(oxidation-reduction process);GO:0055114(oxidation-reduction process)	NA	NA	NA	ferric-chelate reductase 1 [Source:MGI Symbol;Acc:MGI:108076]	protein_coding;nonsense_mediated_decay;retained_intron	3.0846	2.7245	0.0001	0.0001	0.668134	0.0001	0.0001	0.0001	0.0001	0.0001	0.0001	12954.9	13.6612	0.0100752	1	up	yes
ENSMUSG00000025017	Pik3ap1	ENSMUST00000059672;ENSMUST00000235978	GO:0005102(signaling receptor binding);GO:0005515(protein binding);GO:0005737(cytoplasm);GO:0005829(cytosol);GO:0005886(plasma membrane);GO:0014068(positive regulation of phosphatidylinositol 3-kinase signaling);GO:0016020(membrane);GO:0034134(toll-like receptor 2 signaling pathway);GO:0034142(toll-like receptor 4 signaling pathway);GO:0034154(toll-like receptor 7 signaling pathway);GO:0034162(to…	04151(PI3K-Akt signaling pathway);04662(B cell receptor signaling pathway);04662(B cell receptor signaling pathway)	K12230	NA	phosphoinositide-3-kinase adaptor protein 1 [Source:MGI Symbol;Acc:MGI:1933177]	protein_coding;retained_intron	3.78523	1.94057	0.0001	0.0001	2.13067	0.0001	0.0001	0.0001	0.0001	0.0001	0.0001	15713.4	13.9397	0.0100874	1	up	yes
ENSMUSG00000023143	Nagpa	ENSMUST00000023911;ENSMUST00000147567;ENSMUST00000156450;ENSMUST00000144490	GO:0003944(N-acetylglucosamine-1-phosphodiester alpha-N-acetylglucosaminidase activity);GO:0005794(Golgi apparatus);GO:0006486(protein glycosylation);GO:0016020(membrane);GO:0016021(integral component of membrane);GO:0016787(hydrolase activity);GO:0032580(Golgi cisterna membrane);GO:0033299(secretion of lysosomal enzymes);GO:0033299(secretion of lysosomal enzymes)	04142(Lysosome);04142(Lysosome)	K01125	EC:3.1.4.45	N-acetylglucosamine-1-phosphodiester alpha-N-acetylglucosaminidase [Source:MGI Symbol;Acc:MGI:1351598]	protein_coding;processed_transcript;retained_intron	46.3282	33.3551	0.0001	18.8337	30.1137	0.0001	0.0001	2.0362	0.0001	0.0581597	0.511264	59.2331	5.88833	0.0101864	1	up	yes
ENSMUSG00000062296	Trank1	ENSMUST00000078626;ENSMUST00000197049;ENSMUST00000196945;ENSMUST00000198890;ENSMUST00000200272;ENSMUST00000200151;ENSMUST00000197650	GO:0003674(molecular_function);GO:0005515(protein binding);GO:0005575(cellular_component);GO:0008150(biological_process);GO:0008150(biological_process)	NA	NA	NA	tetratricopeptide repeat and ankyrin repeat containing 1 [Source:MGI Symbol;Acc:MGI:1341834]	protein_coding;processed_transcript;retained_intron	2.91795	0.677108	1.77108	1.61782	1.65965	12.1062	9.51718	5.62881	4.95307	5.29936	5.44219	0.241515	-2.04981	0.0106623	1	down	yes
ENSMUSG00000021190	Lgmn	ENSMUST00000021607;ENSMUST00000110020;ENSMUST00000146499	GO:0003014(renal system process);GO:0004197(cysteine-type endopeptidase activity);GO:0005576(extracellular region);GO:0005737(cytoplasm);GO:0005764(lysosome);GO:0005770(late endosome);GO:0006508(proteolysis);GO:0006624(vacuolar protein processing);GO:0007613(memory);GO:0008233(peptidase activity);GO:0008234(cysteine-type peptidase activity);GO:0008284(positive regulation of cell population prolif…	04142(Lysosome);04612(Antigen processing and presentation);04612(Antigen processing and presentation)	K01369	EC:3.4.22.34	legumain [Source:MGI Symbol;Acc:MGI:1330838]	protein_coding;retained_intron	496.017	137.44	21.8778	13.6022	236.154	90.703	19.4429	22.0838	51.3896	0.71144	24.7104	5.19567	2.37731	0.0106942	1	up	yes
ENSMUSG00000060149	BC002059	ENSMUST00000071374;ENSMUST00000190415;ENSMUST00000232328	NA	NA	NA	NA	cDNA sequence BC002059 [Source:MGI Symbol;Acc:MGI:2384864]	lncRNA	0.0001	0.0001	0.0001	0.0001	0.0001	0.0106952	0.0001	33.9208	33.5843	0.0001	0.0001	8.88676e-06	-16.7799	0.010736	1	down	yes
ENSMUSG00000105326	6030400A10Rik	ENSMUST00000199734	NA	NA	NA	NA	RIKEN cDNA 6030400A10 gene [Source:MGI Symbol;Acc:MGI:1924319]	TEC	9.60848	11.541	0.0001	0.0001	9.30764	0.0001	0.0001	0.0001	0.0001	0.0001	0.0001	60914.5	15.8945	0.0107887	1	up	yes
ENSMUSG00000051242	Pcdhb9	ENSMUST00000057228	GO:0005509(calcium ion binding);GO:0005886(plasma membrane);GO:0005887(integral component of plasma membrane);GO:0007155(cell adhesion);GO:0007156(homophilic cell adhesion via plasma membrane adhesion molecules);GO:0016020(membrane);GO:0016021(integral component of membrane)	NA	K16494	NA	protocadherin beta 9 [Source:MGI Symbol;Acc:MGI:2136744]	protein_coding	3.98421	0.0001	3.41609	0.0001	5.05148	0.0001	0.0001	0.0001	0.0001	0.0001	0.0001	24903.9	14.6041	0.0108139	1	up	yes
ENSMUSG00000036887	C1qa	ENSMUST00000046285	GO:0001774(microglial cell activation);GO:0002376(immune system process);GO:0005515(protein binding);GO:0005576(extracellular region);GO:0005581(collagen trimer);GO:0005615(extracellular space);GO:0005623(cell);GO:0006958(complement activation, classical pathway);GO:0007568(aging);GO:0010039(response to iron ion);GO:0016322(neuron remodeling);GO:0045087(innate immune response);GO:0045202(synapse)…	04610(Complement and coagulation cascades);05020(Prion diseases);05133(Pertussis);05142(Chagas disease (American trypanosomiasis));05150(Staphylococcus aureus infection);05322(Systemic lupus erythematosus)	K03986	NA	complement component 1, q subcomponent, alpha polypeptide [Source:MGI Symbol;Acc:MGI:88223]	protein_coding	1701.49	551.173	53.3597	28.7501	793.847	263.908	73.8356	10.6182	211.365	162.636	26.7806	5.01151	2.32525	0.0108155	1	up	yes
ENSMUSG00000046245	Pilra	ENSMUST00000058897;ENSMUST00000110980;ENSMUST00000130460;ENSMUST00000199028;ENSMUST00000197586	GO:0005515(protein binding);GO:0007165(signal transduction);GO:0016020(membrane);GO:0016021(integral component of membrane);GO:0042288(MHC class I protein binding);GO:0042288(MHC class I protein binding)	05168(Herpes simplex virus 1 infection);05168(Herpes simplex virus 1 infection)	K15411	NA	paired immunoglobin-like type 2 receptor alpha [Source:MGI Symbol;Acc:MGI:2450529]	protein_coding;retained_intron	5.81973	9.02112	0.0001	0.0001	0.541071	0.0001	0.0001	0.0001	0.0001	0.0001	0.0001	30764.2	14.909	0.0108283	1	up	yes
ENSMUSG00000030824	Nucb1	ENSMUST00000211765;ENSMUST00000210208;ENSMUST00000209509;ENSMUST00000210449;ENSMUST00000033096;ENSMUST00000211682;ENSMUST00000210675;ENSMUST00000210394;ENSMUST00000209436;ENSMUST00000211343	GO:0001965(G-protein alpha-subunit binding);GO:0003677(DNA binding);GO:0005085(guanyl-nucleotide exchange factor activity);GO:0005509(calcium ion binding);GO:0005576(extracellular region);GO:0005615(extracellular space);GO:0005634(nucleus);GO:0005737(cytoplasm);GO:0005769(early endosome);GO:0005791(rough endoplasmic reticulum);GO:0005793(endoplasmic reticulum-Golgi intermediate compartment);GO:00…	NA	K20371	NA	nucleobindin 1 [Source:MGI Symbol;Acc:MGI:97388]	protein_coding;retained_intron	31.892	12.1212	7.67102	8.52345	12.1295	4.33786	5.74546	4.38573	0.345112	0.361924	0.587269	5.50674	2.4612	0.010872	1	up	yes
ENSMUSG00000059994	Fcrl1	ENSMUST00000072480;ENSMUST00000193854;ENSMUST00000194786;ENSMUST00000191666;ENSMUST00000163661;ENSMUST00000167200	GO:0016020(membrane);GO:0016021(integral component of membrane);GO:0016021(integral component of membrane)	NA	K06727	NA	Fc receptor-like 1 [Source:MGI Symbol;Acc:MGI:2442862]	protein_coding;retained_intron	8.64268	0.0001	1.93534	0.0001	1.26806	0.0001	0.0001	0.0001	0.0001	0.0001	0.0001	23692.6	14.5321	0.0111387	1	up	yes
ENSMUSG00000031616	Ednra	ENSMUST00000146561;ENSMUST00000034029	GO:0001569(branching involved in blood vessel morphogenesis);GO:0001666(response to hypoxia);GO:0001701(in utero embryonic development);GO:0001821(histamine secretion);GO:0001934(positive regulation of protein phosphorylation);GO:0003094(glomerular filtration);GO:0004930(G protein-coupled receptor activity);GO:0004962(endothelin receptor activity);GO:0005515(protein binding);GO:0005623(cell);GO:0…	04020(Calcium signaling pathway);04022(cGMP-PKG signaling pathway);04024(cAMP signaling pathway);04080(Neuroactive ligand-receptor interaction);04270(Vascular smooth muscle contraction);04924(Renin secretion);05200(Pathways in cancer);05200(Pathways in cancer)	K04197	NA	endothelin receptor type A [Source:MGI Symbol;Acc:MGI:105923]	retained_intron;protein_coding	0.0001	3.30059	16.1995	0.0001	0.0001	0.0001	0.0001	0.0001	0.0001	0.0001	0.0001	39000.9	15.2512	0.0114127	1	up	yes
ENSMUSG00000044339	Alkbh2	ENSMUST00000053657;ENSMUST00000112279;ENSMUST00000149418	GO:0005634(nucleus);GO:0005654(nucleoplasm);GO:0006281(DNA repair);GO:0006307(DNA dealkylation involved in DNA repair);GO:0006974(cellular response to DNA damage stimulus);GO:0008198(ferrous iron binding);GO:0016491(oxidoreductase activity);GO:0016706(2-oxoglutarate-dependent dioxygenase activity);GO:0035511(oxidative DNA demethylation);GO:0043734(DNA-N1-methyladenine dioxygenase activity);GO:004…	NA	K10859	EC:1.14.11.33	alkB homolog 2, alpha-ketoglutarate-dependent dioxygenase [Source:MGI Symbol;Acc:MGI:2141032]	protein_coding	6.23434	7.93685	0.0001	0.0001	14.8599	0.0001	0.0001	0.0001	0.0001	0.0001	0.0001	58062.5	15.8253	0.0114337	1	up	yes
ENSMUSG00000020092	Pald1	ENSMUST00000020289;ENSMUST00000219240;ENSMUST00000219132	GO:0005829(cytosol);GO:0005829(cytosol)	NA	NA	NA	phosphatase domain containing, paladin 1 [Source:MGI Symbol;Acc:MGI:1351623]	protein_coding;retained_intron;processed_transcript	20.6689	0.0001	0.0001	0.0001	1.33981	0.0001	0.0001	0.0001	0.0001	0.0001	0.0001	44018	15.4258	0.0115755	1	up	yes
ENSMUSG00000082433	Gm9025	ENSMUST00000122415	NA	NA	NA	NA	predicted gene 9025 [Source:MGI Symbol;Acc:MGI:3646679]	processed_pseudogene	1.3823	0.635474	0.186567	0.0001	0.821944	0.0001	0.0001	0.0001	0.0001	0.0001	0.0001	6052.77	12.5634	0.0115956	1	up	yes
ENSMUSG00000097615	Gm2061	ENSMUST00000180623	NA	NA	NA	NA	predicted gene 2061 [Source:MGI Symbol;Acc:MGI:3780228]	lncRNA	2.25272	18.1602	0.0001	0.062605	0.0001	0.0001	0.0001	0.0001	0.0001	0.0001	0.0001	40951.5	15.3216	0.0116014	1	up	yes
ENSMUSG00000050914	Ankrd37	ENSMUST00000053558;ENSMUST00000131008;ENSMUST00000144525;ENSMUST00000210971;ENSMUST00000141334;ENSMUST00000153674	GO:0005515(protein binding);GO:0005634(nucleus);GO:0005654(nucleoplasm);GO:0005737(cytoplasm);GO:0005739(mitochondrion);GO:0005829(cytosol);GO:0008150(biological_process);GO:0008150(biological_process)	NA	NA	NA	ankyrin repeat domain 37 [Source:MGI Symbol;Acc:MGI:3603344]	protein_coding;retained_intron;processed_transcript;nonsense_mediated_decay	4.0714	9.827	0.0001	0.0001	6.95669	0.0001	0.0001	0.0001	0.0001	0.0001	0.0001	41710.6	15.3481	0.0116352	1	up	yes
ENSMUSG00000027995	Tlr2	ENSMUST00000029623	GO:0001530(lipopolysaccharide binding);GO:0001540(amyloid-beta binding);GO:0001666(response to hypoxia);GO:0001774(microglial cell activation);GO:0001775(cell activation);GO:0002224(toll-like receptor signaling pathway);GO:0002237(response to molecule of bacterial origin);GO:0002374(cytokine secretion involved in immune response);GO:0002376(immune system process);GO:0002755(MyD88-dependent toll-l…	04145(Phagosome);04151(PI3K-Akt signaling pathway);04620(Toll-like receptor signaling pathway);05134(Legionellosis);05140(Leishmaniasis);05142(Chagas disease (American trypanosomiasis));05144(Malaria);05145(Toxoplasmosis);05146(Amoebiasis);05152(Tuberculosis);05161(Hepatitis B);05162(Measles);05168(Herpes simplex virus 1 infection);05169(Epstein-Barr virus infection);05170(Human immunodeficiency …	NA	NA	toll-like receptor 2 [Source:MGI Symbol;Acc:MGI:1346060]	protein_coding	15.7186	0.0001	0.0001	0.0001	15.6763	0.0001	0.0001	0.0001	0.0001	0.0001	0.0001	62790.5	15.9383	0.0116562	1	up	yes
ENSMUSG00000017344	Vtn	ENSMUST00000017488;ENSMUST00000153628;ENSMUST00000146997;ENSMUST00000128479	GO:0005044(scavenger receptor activity);GO:0005178(integrin binding);GO:0005201(extracellular matrix structural constituent);GO:0005518(collagen binding);GO:0005576(extracellular region);GO:0005604(basement membrane);GO:0005615(extracellular space);GO:0005737(cytoplasm);GO:0005783(endoplasmic reticulum);GO:0005796(Golgi lumen);GO:0006897(endocytosis);GO:0006955(immune response);GO:0007155(cell ad…	04151(PI3K-Akt signaling pathway);04510(Focal adhesion);04512(ECM-receptor interaction);04610(Complement and coagulation cascades);05165(Human papillomavirus infection);05205(Proteoglycans in cancer);05205(Proteoglycans in cancer)	NA	NA	vitronectin [Source:MGI Symbol;Acc:MGI:98940]	protein_coding;retained_intron	32.3751	36.0462	190.631	18.3992	76.3629	24.02	18.5354	16.6864	15.2929	21.5735	8.44928	4.0607	2.02173	0.0116746	1	up	yes
ENSMUSG00000074629	4930518I15Rik	ENSMUST00000238678;ENSMUST00000099141	NA	NA	NA	NA	RIKEN cDNA 4930518I15 gene [Source:MGI Symbol;Acc:MGI:1921954]	TEC	3.4503	0.288795	0.0001	0.057983	0.672589	0.0001	0.0001	0.0001	0.0001	0.0001	0.0001	8939.53	13.126	0.011727	1	up	yes
ENSMUSG00000034308	Sdr42e1	ENSMUST00000174450;ENSMUST00000173522;ENSMUST00000037955	GO:0003854(3-beta-hydroxy-delta5-steroid dehydrogenase activity);GO:0005575(cellular_component);GO:0006694(steroid biosynthetic process);GO:0016020(membrane);GO:0016021(integral component of membrane);GO:0016491(oxidoreductase activity);GO:0016616(oxidoreductase activity, acting on the CH-OH group of donors, NAD or NADP as acceptor);GO:0055114(oxidation-reduction process);GO:0055114(oxidation-red…	NA	NA	NA	short chain dehydrogenase/reductase family 42E, member 1 [Source:MGI Symbol;Acc:MGI:1921282]	protein_coding	0.057262	21.8897	0.0001	0.0001	0.367798	0.0001	0.0001	0.0001	0.0001	0.0001	0.0001	44630	15.4457	0.0117959	1	up	yes
ENSMUSG00000043008	Klhl6	ENSMUST00000058839;ENSMUST00000165530;ENSMUST00000171910;ENSMUST00000166801	GO:0002467(germinal center formation);GO:0005515(protein binding);GO:0009617(response to bacterium);GO:0050853(B cell receptor signaling pathway);GO:0050853(B cell receptor signaling pathway)	NA	K10444	NA	kelch-like 6 [Source:MGI Symbol;Acc:MGI:2686922]	protein_coding;processed_transcript;retained_intron	0.901681	0.811672	0.0001	0.0001	16.3343	0.0001	0.0001	0.0001	0.0001	0.0001	0.0001	36095.8	15.1395	0.0118327	1	up	yes
ENSMUSG00000037318	Traf3ip3	ENSMUST00000043550;ENSMUST00000161145;ENSMUST00000159666;ENSMUST00000162905;ENSMUST00000160302;ENSMUST00000162480;ENSMUST00000161403;ENSMUST00000192020;ENSMUST00000194278;ENSMUST00000161151;ENSMUST00000160332;ENSMUST00000159805;ENSMUST00000161367	GO:0016020(membrane);GO:0016021(integral component of membrane);GO:0016021(integral component of membrane)	NA	NA	NA	TRAF3 interacting protein 3 [Source:MGI Symbol;Acc:MGI:2441706]	protein_coding;processed_transcript;retained_intron;nonsense_mediated_decay	1.01206	5.13152	0.0001	0.0001	0.537262	0.0001	0.0001	0.0001	0.0001	0.0001	0.0001	13362.1	13.7059	0.0118687	1	up	yes
ENSMUSG00000030474	Siglece	ENSMUST00000032667;ENSMUST00000206421	GO:0005515(protein binding);GO:0005886(plasma membrane);GO:0007155(cell adhesion);GO:0009897(external side of plasma membrane);GO:0016020(membrane);GO:0016021(integral component of membrane);GO:0030246(carbohydrate binding);GO:0033691(sialic acid binding);GO:0048029(monosaccharide binding);GO:0050728(negative regulation of inflammatory response);GO:0060101(negative regulation of phagocytosis, eng…	NA	NA	NA	sialic acid binding Ig-like lectin E [Source:MGI Symbol;Acc:MGI:1932475]	protein_coding	22.2461	0.0001	0.0001	0.0001	28.323	0.0001	0.0001	0.0001	0.0001	0.0001	0.0001	101139	16.626	0.0119543	1	up	yes
ENSMUSG00000016534	Lamp2	ENSMUST00000061755;ENSMUST00000136817;ENSMUST00000074913;ENSMUST00000016678;ENSMUST00000144663	GO:0000421(autophagosome membrane);GO:0005515(protein binding);GO:0005615(extracellular space);GO:0005623(cell);GO:0005764(lysosome);GO:0005765(lysosomal membrane);GO:0005768(endosome);GO:0005770(late endosome);GO:0005802(trans-Golgi network);GO:0005886(plasma membrane);GO:0006605(protein targeting);GO:0006914(autophagy);GO:0009267(cellular response to starvation);GO:0010008(endosome membrane);GO…	04140(Autophagy - animal);04142(Lysosome);04145(Phagosome);05152(Tuberculosis);05152(Tuberculosis)	K06528	NA	lysosomal-associated membrane protein 2 [Source:MGI Symbol;Acc:MGI:96748]	protein_coding;retained_intron;processed_transcript	30.4884	29.2318	0.0001	8.31248	16.8292	4.30673	1.52237	0.375641	2.26374	0.870001	4.49615	7.36083	2.87987	0.0120124	1	up	yes
ENSMUSG00000059791	Nrm	ENSMUST00000074259;ENSMUST00000174873;ENSMUST00000172931	GO:0003674(molecular_function);GO:0005634(nucleus);GO:0005635(nuclear envelope);GO:0005637(nuclear inner membrane);GO:0005652(nuclear lamina);GO:0008150(biological_process);GO:0016020(membrane);GO:0016021(integral component of membrane);GO:0031965(nuclear membrane);GO:0031965(nuclear membrane)	NA	NA	NA	nurim (nuclear envelope membrane protein) [Source:MGI Symbol;Acc:MGI:2146855]	protein_coding	53.3156	0.0001	0.0001	0.0001	11.0561	0.0001	0.0001	0.0001	0.0001	0.0001	0.0001	128744	16.9741	0.0122875	1	up	yes
ENSMUSG00000074166	AW146154	ENSMUST00000098509;ENSMUST00000205634;ENSMUST00000205995;ENSMUST00000205572	GO:0003676(nucleic acid binding);GO:0006355(regulation of transcription, DNA-templated);GO:0046872(metal ion binding);GO:0046872(metal ion binding)	NA	NA	NA	expressed sequence AW146154 [Source:MGI Symbol;Acc:MGI:2142212]	protein_coding;processed_transcript;retained_intron	0.0435805	0.0376699	2.75176	10.5456	1.99187	0.047342	0.0001	0.0001	0.0001	0.0001	0.0001	385.531	8.5907	0.0123275	1	up	yes
ENSMUSG00000022464	Slc38a4	ENSMUST00000023101;ENSMUST00000230907;ENSMUST00000231039;ENSMUST00000166223;ENSMUST00000230086	GO:0003333(amino acid transmembrane transport);GO:0005886(plasma membrane);GO:0005887(integral component of plasma membrane);GO:0006811(ion transport);GO:0006814(sodium ion transport);GO:0006865(amino acid transport);GO:0015171(amino acid transmembrane transporter activity);GO:0015293(symporter activity);GO:0016020(membrane);GO:0016021(integral component of membrane);GO:0016021(integral component…	NA	K14991	NA	solute carrier family 38, member 4 [Source:MGI Symbol;Acc:MGI:1916604]	protein_coding	0.0001	0.0001	0.0001	0.0001	0.0001	3.37178	0.0001	2.80365	0.0001	4.19589	2.03887	4.83466e-05	-14.3362	0.0125505	1	down	yes
ENSMUSG00000032596	Uba7	ENSMUST00000177392;ENSMUST00000176340;ENSMUST00000177071;ENSMUST00000176673;ENSMUST00000175933;ENSMUST00000176478;ENSMUST00000177039;ENSMUST00000176842;ENSMUST00000035216;ENSMUST00000176858;ENSMUST00000177096;ENSMUST00000176037;ENSMUST00000176743;ENSMUST00000075082;ENSMUST00000177494	GO:0004842(ubiquitin-protein transferase activity);GO:0005737(cytoplasm);GO:0006464(cellular protein modification process);GO:0008641(ubiquitin-like modifier activating enzyme activity);GO:0016567(protein ubiquitination);GO:0019782(ISG15 activating enzyme activity);GO:0019941(modification-dependent protein catabolic process);GO:0032020(ISG15-protein conjugation);GO:0032446(protein modification by…	04120(Ubiquitin mediated proteolysis);05012(Parkinson disease);05012(Parkinson disease)	K10698	EC:6.2.1.45	ubiquitin-like modifier activating enzyme 7 [Source:MGI Symbol;Acc:MGI:1349462]	nonsense_mediated_decay;retained_intron;processed_transcript;protein_coding	4.18366	0.0001	0.0001	0.0001	9.52275	0.0001	0.0001	0.0001	0.0001	0.0001	0.0001	27413.4	14.7426	0.012559	1	up	yes
ENSMUSG00000060950	Trmt61a	ENSMUST00000084947;ENSMUST00000221089;ENSMUST00000222737;ENSMUST00000168338	GO:0005634(nucleus);GO:0008033(tRNA processing);GO:0008168(methyltransferase activity);GO:0016429(tRNA (adenine-N1-)-methyltransferase activity);GO:0016740(transferase activity);GO:0030488(tRNA methylation);GO:0031515(tRNA (m1A) methyltransferase complex);GO:0032259(methylation);GO:0061953(mRNA (adenine-N1-)-methyltransferase activity);GO:0080009(mRNA methylation);GO:0080009(mRNA methylation)	NA	K07442	2.1.1.220;EC:2.1.1.219	tRNA methyltransferase 61A [Source:MGI Symbol;Acc:MGI:2443487]	protein_coding	7.0568	0.0001	0.29637	0.0001	8.09941	0.0001	0.0001	0.0001	0.0001	0.0001	0.0001	30905.6	14.9156	0.0126423	1	up	yes
ENSMUSG00000025993	Slc40a1	ENSMUST00000027137;ENSMUST00000187406;ENSMUST00000188252;ENSMUST00000186822;ENSMUST00000187420;ENSMUST00000186804;ENSMUST00000191247;ENSMUST00000186755	GO:0002260(lymphocyte homeostasis);GO:0003158(endothelium development);GO:0005381(iron ion transmembrane transporter activity);GO:0005515(protein binding);GO:0005623(cell);GO:0005654(nucleoplasm);GO:0005829(cytosol);GO:0005886(plasma membrane);GO:0006811(ion transport);GO:0006826(iron ion transport);GO:0006879(cellular iron ion homeostasis);GO:0008021(synaptic vesicle);GO:0015093(ferrous iron tra…	04216(Ferroptosis);04978(Mineral absorption);04978(Mineral absorption)	K14685	NA	solute carrier family 40 (iron-regulated transporter), member 1 [Source:MGI Symbol;Acc:MGI:1315204]	protein_coding;processed_transcript;retained_intron	8.37336	0.0001	0.0001	0.0001	9.83944	0.0001	0.0001	0.0103178	0.0001	0.0001	0.0001	2020.34	10.9804	0.0130125	1	up	yes
ENSMUSG00000034786	Gpsm3	ENSMUST00000038244;ENSMUST00000173772;ENSMUST00000150924	GO:0002690(positive regulation of leukocyte chemotaxis);GO:0005515(protein binding);GO:0005737(cytoplasm);GO:0005886(plasma membrane);GO:0030695(GTPase regulator activity);GO:0050727(regulation of inflammatory response);GO:0050729(positive regulation of inflammatory response);GO:0050790(regulation of catalytic activity);GO:1900017(positive regulation of cytokine production involved in inflammator…	NA	K15838	NA	G-protein signalling modulator 3 (AGS3-like, C. elegans) [Source:MGI Symbol;Acc:MGI:2146785]	protein_coding;nonsense_mediated_decay	8.57724	5.91936	0.0001	0.0001	5.97599	0.0001	0.0001	0.0001	0.0001	0.0001	0.0001	40945.6	15.3214	0.0130352	1	up	yes
ENSMUSG00000043832	Clec4a3	ENSMUST00000088468;ENSMUST00000204427;ENSMUST00000117173	GO:0003674(molecular_function);GO:0004190(aspartic-type endopeptidase activity);GO:0005575(cellular_component);GO:0006508(proteolysis);GO:0008150(biological_process);GO:0016020(membrane);GO:0016021(integral component of membrane);GO:0030246(carbohydrate binding);GO:0030246(carbohydrate binding)	NA	K10057	NA	C-type lectin domain family 4, member a3 [Source:MGI Symbol;Acc:MGI:1920399]	protein_coding	49.0599	0.0001	0.0001	0.0001	19.3383	0.0001	0.0001	0.0001	0.0001	0.0001	0.0001	136797	17.0617	0.0131094	1	up	yes
ENSMUSG00000045613	Chrm2	ENSMUST00000172278;ENSMUST00000169004	GO:0004930(G protein-coupled receptor activity);GO:0004993(G protein-coupled serotonin receptor activity);GO:0005886(plasma membrane);GO:0005887(integral component of plasma membrane);GO:0006940(regulation of smooth muscle contraction);GO:0007165(signal transduction);GO:0007186(G protein-coupled receptor signaling pathway);GO:0007187(G protein-coupled receptor signaling pathway, coupled to cyclic…	04020(Calcium signaling pathway);04024(cAMP signaling pathway);04080(Neuroactive ligand-receptor interaction);04151(PI3K-Akt signaling pathway);04725(Cholinergic synapse);04810(Regulation of actin cytoskeleton);04810(Regulation of actin cytoskeleton)	K04130	NA	cholinergic receptor, muscarinic 2, cardiac [Source:MGI Symbol;Acc:MGI:88397]	protein_coding;processed_transcript	0.815542	0.0001	0.0001	2.10875	1.66724	0.0001	0.0001	0.0001	0.0001	0.0001	0.0001	9183.46	13.1648	0.0131261	1	up	yes
ENSMUSG00000005696	Sh2d1a	ENSMUST00000101619;ENSMUST00000128393;ENSMUST00000129855;ENSMUST00000005839;ENSMUST00000189753;ENSMUST00000115070;ENSMUST00000153948	GO:0002250(adaptive immune response);GO:0002376(immune system process);GO:0005070(SH3/SH2 adaptor activity);GO:0005515(protein binding);GO:0005737(cytoplasm);GO:0006959(humoral immune response);GO:0006968(cellular defense response);GO:0007267(cell-cell signaling);GO:0009967(positive regulation of signal transduction);GO:0045087(innate immune response);GO:0045954(positive regulation of natural kil…	04650(Natural killer cell mediated cytotoxicity);04650(Natural killer cell mediated cytotoxicity)	K07990	NA	SH2 domain containing 1A [Source:MGI Symbol;Acc:MGI:1328352]	retained_intron;processed_transcript;protein_coding	0.0001	1.49447	0.129198	0.0001	4.90431	0.0001	0.0001	0.0001	0.0001	0.0001	0.0001	13056.3	13.6725	0.01314	1	up	yes
ENSMUSG00000102748	Pcdhgb2	ENSMUST00000195112;ENSMUST00000193631	GO:0005509(calcium ion binding);GO:0005515(protein binding);GO:0005886(plasma membrane);GO:0005887(integral component of plasma membrane);GO:0007155(cell adhesion);GO:0007156(homophilic cell adhesion via plasma membrane adhesion molecules);GO:0016020(membrane);GO:0016021(integral component of membrane);GO:0046872(metal ion binding);GO:0046872(metal ion binding)	NA	K16496	NA	protocadherin gamma subfamily B, 2 [Source:MGI Symbol;Acc:MGI:1935170]	protein_coding;retained_intron	2.08306	0.0001	0.0001	0.0001	16.6249	0.0001	0.0001	0.0001	0.0001	0.0001	0.0001	37416.5	15.1914	0.0132495	1	up	yes
ENSMUSG00000026630	Batf3	ENSMUST00000027943;ENSMUST00000191621;ENSMUST00000193771;ENSMUST00000194833;ENSMUST00000192268	GO:0000122(negative regulation of transcription by RNA polymerase II);GO:0000978(RNA polymerase II proximal promoter sequence-specific DNA binding);GO:0000981(DNA-binding transcription factor activity, RNA polymerase II-specific);GO:0001227(DNA-binding transcription repressor activity, RNA polymerase II-specific);GO:0003677(DNA binding);GO:0003700(DNA-binding transcription factor activity);GO:000…	NA	NA	NA	basic leucine zipper transcription factor, ATF-like 3 [Source:MGI Symbol;Acc:MGI:1925491]	protein_coding;retained_intron;processed_transcript	4.71515	6.89022	0.0001	0.0001	4.54351	0.0001	0.0001	0.0001	0.0001	0.0001	0.0001	32298.1	14.9792	0.0132977	1	up	yes
ENSMUSG00000039377	Hlx	ENSMUST00000048572;ENSMUST00000174257	GO:0001889(liver development);GO:0003677(DNA binding);GO:0005634(nucleus);GO:0006355(regulation of transcription, DNA-templated);GO:0007519(skeletal muscle tissue development);GO:0008284(positive regulation of cell population proliferation);GO:0030154(cell differentiation);GO:0043565(sequence-specific DNA binding);GO:0045627(positive regulation of T-helper 1 cell differentiation);GO:0045629(negat…	NA	K09339	NA	H2.0-like homeobox [Source:MGI Symbol;Acc:MGI:96109]	protein_coding	0.706105	14.7578	0.0001	0.0001	0.841842	0.0001	0.0001	0.0001	0.0001	0.0001	0.0001	32612	14.9931	0.0134487	1	up	yes
ENSMUSG00000031586	Rbpms	ENSMUST00000182987;ENSMUST00000183122;ENSMUST00000183336;ENSMUST00000231786;ENSMUST00000183088;ENSMUST00000182926;ENSMUST00000053251;ENSMUST00000231942;ENSMUST00000033995;ENSMUST00000182184;ENSMUST00000182256;ENSMUST00000033994;ENSMUST00000191473;ENSMUST00000182871;ENSMUST00000183062	GO:0000932(P-body);GO:0003676(nucleic acid binding);GO:0003713(transcription coactivator activity);GO:0003723(RNA binding);GO:0003729(mRNA binding);GO:0005634(nucleus);GO:0005654(nucleoplasm);GO:0005737(cytoplasm);GO:0005829(cytosol);GO:0006979(response to oxidative stress);GO:0008143(poly(A) binding);GO:0010494(cytoplasmic stress granule);GO:0010862(positive regulation of pathway-restricted SMAD…	NA	NA	NA	RNA binding protein gene with multiple splicing [Source:MGI Symbol;Acc:MGI:1334446]	nonsense_mediated_decay;retained_intron;processed_transcript;protein_coding	0.857687	1.3669	0.0001	0.0001	1.58192	0.0001	0.0001	0.0001	0.0001	0.0001	0.0001	7613.43	12.8943	0.0135703	1	up	yes
ENSMUSG00000096795	Zfp433	ENSMUST00000200889;ENSMUST00000085664;ENSMUST00000201819;ENSMUST00000201114	GO:0003676(nucleic acid binding);GO:0005575(cellular_component);GO:0006355(regulation of transcription, DNA-templated);GO:0046872(metal ion binding);GO:0046872(metal ion binding)	NA	NA	NA	zinc finger protein 433 [Source:MGI Symbol;Acc:MGI:1920860]	protein_coding;processed_transcript	10.0608	0.0001	0.0354847	22.5857	0.994927	0.105494	0.00934931	0.0001	0.0001	0.0001	0.0171887	305.386	8.25449	0.0135706	1	up	yes
ENSMUSG00000114995	Gm49284	ENSMUST00000227896	NA	NA	NA	NA	predicted gene, 49284 [Source:MGI Symbol;Acc:MGI:6118771]	TEC	0.0001	0.0001	0.0001	0.0001	0.0001	22.3834	0.0001	0.0001	56.3771	0.0001	0.0001	7.61799e-06	-17.0022	0.0138114	1	down	yes
ENSMUSG00000014361	Mertk	ENSMUST00000014505;ENSMUST00000140221	GO:0000166(nucleotide binding);GO:0001750(photoreceptor outer segment);GO:0001779(natural killer cell differentiation);GO:0001818(negative regulation of cytokine production);GO:0004672(protein kinase activity);GO:0004713(protein tyrosine kinase activity);GO:0004714(transmembrane receptor protein tyrosine kinase activity);GO:0005515(protein binding);GO:0005524(ATP binding);GO:0005615(extracellular…	NA	K05117	EC:2.7.10.1	MER proto-oncogene tyrosine kinase [Source:MGI Symbol;Acc:MGI:96965]	protein_coding;processed_transcript	38.7944	7.57069	25.5645	15.3478	34.2507	0.0839862	3.10916	10.3286	2.10403	0.0001	1.36685	8.58214	3.10134	0.0138349	1	up	yes
ENSMUSG00000037014	Sstr4	ENSMUST00000109962	GO:0004930(G protein-coupled receptor activity);GO:0004994(somatostatin receptor activity);GO:0005737(cytoplasm);GO:0005886(plasma membrane);GO:0007165(signal transduction);GO:0007186(G protein-coupled receptor signaling pathway);GO:0016020(membrane);GO:0016021(integral component of membrane);GO:0016477(cell migration);GO:0030900(forebrain development);GO:0038170(somatostatin signaling pathway);G…	04080(Neuroactive ligand-receptor interaction)	K04220	NA	somatostatin receptor 4 [Source:MGI Symbol;Acc:MGI:105372]	protein_coding	1.00259	0.0001	7.91439	0.0001	11.648	0.0001	0.0001	0.0001	0.0001	0.0001	0.0001	41130.4	15.3279	0.013931	1	up	yes
ENSMUSG00000029771	Irf5	ENSMUST00000004392;ENSMUST00000163511;ENSMUST00000164922;ENSMUST00000167252;ENSMUST00000171527;ENSMUST00000164626	GO:0000981(DNA-binding transcription factor activity, RNA polymerase II-specific);GO:0002376(immune system process);GO:0003677(DNA binding);GO:0003700(DNA-binding transcription factor activity);GO:0005515(protein binding);GO:0005634(nucleus);GO:0005737(cytoplasm);GO:0006355(regulation of transcription, DNA-templated);GO:0006357(regulation of transcription by RNA polymerase II);GO:0019221(cytokine…	04620(Toll-like receptor signaling pathway);04620(Toll-like receptor signaling pathway)	K09446	NA	interferon regulatory factor 5 [Source:MGI Symbol;Acc:MGI:1350924]	protein_coding;processed_transcript	36.9259	18.9012	0.0403074	0.0001	11.9647	0.385182	0.0001	0.0001	0.367478	0.0001	0.0115678	106.469	6.73429	0.0139931	1	up	yes
ENSMUSG00000066170	E230001N04Rik	ENSMUST00000095448;ENSMUST00000181029	NA	NA	NA	NA	RIKEN cDNA E230001N04 gene [Source:MGI Symbol;Acc:MGI:2443549]	lncRNA	0.844205	4.29376	0.0001	0.0001	4.35092	0.0001	0.0001	0.0001	0.0001	0.0001	0.0001	18978.2	14.2121	0.0141536	1	up	yes
ENSMUSG00000026748	Plxdc2	ENSMUST00000114702;ENSMUST00000028081;ENSMUST00000114703;ENSMUST00000126173	GO:0005886(plasma membrane);GO:0016020(membrane);GO:0016021(integral component of membrane);GO:0062023(collagen-containing extracellular matrix);GO:0062023(collagen-containing extracellular matrix)	NA	NA	NA	plexin domain containing 2 [Source:MGI Symbol;Acc:MGI:1914698]	protein_coding;processed_transcript	62.1403	2.44045	46.9354	31.415	22.6848	8.20693	0.0001	3.36835	0.0001	0.0001	0.543417	16.399	4.03554	0.0141655	1	up	yes
ENSMUSG00000025265	Fgd1	ENSMUST00000026296;ENSMUST00000124882;ENSMUST00000125620;ENSMUST00000112685	GO:0001726(ruffle);GO:0005085(guanyl-nucleotide exchange factor activity);GO:0005089(Rho guanyl-nucleotide exchange factor activity);GO:0005515(protein binding);GO:0005737(cytoplasm);GO:0005794(Golgi apparatus);GO:0005856(cytoskeleton);GO:0007010(cytoskeleton organization);GO:0008360(regulation of cell shape);GO:0030027(lamellipodium);GO:0030036(actin cytoskeleton organization);GO:0031267(small G…	04810(Regulation of actin cytoskeleton);04810(Regulation of actin cytoskeleton)	K05720	NA	FYVE, RhoGEF and PH domain containing 1 [Source:MGI Symbol;Acc:MGI:104566]	protein_coding;retained_intron	0.0001	0.0001	0.0001	0.0001	0.0001	3.85984	0.0001	5.45471	0.368356	1.03951	0.0001	5.59565e-05	-14.1253	0.0141821	1	down	yes
ENSMUSG00000048677	Tpcn2	ENSMUST00000058022;ENSMUST00000209156;ENSMUST00000208867;ENSMUST00000208841;ENSMUST00000209047;ENSMUST00000208148;ENSMUST00000208281;ENSMUST00000208328	GO:0005216(ion channel activity);GO:0005244(voltage-gated ion channel activity);GO:0005245(voltage-gated calcium channel activity);GO:0005262(calcium channel activity);GO:0005623(cell);GO:0005764(lysosome);GO:0005765(lysosomal membrane);GO:0006811(ion transport);GO:0006816(calcium ion transport);GO:0006874(cellular calcium ion homeostasis);GO:0006939(smooth muscle contraction);GO:0007040(lysosome…	04020(Calcium signaling pathway);04972(Pancreatic secretion);04972(Pancreatic secretion)	K14077	NA	two pore segment channel 2 [Source:MGI Symbol;Acc:MGI:2385297]	protein_coding;nonsense_mediated_decay;retained_intron	3.39783	13.6917	0.0001	0.0001	0.0001	0.0001	0.0001	0.0001	0.0001	0.0001	0.0001	34179.6	15.0608	0.0141949	1	up	yes
ENSMUSG00000105345	BC030343	ENSMUST00000199606	NA	NA	NA	NA	cDNA sequence BC030343 [Source:MGI Symbol;Acc:MGI:2679267]	lncRNA	0.494867	0.0001	0.0001	4.56645	6.48607	0.0001	0.0001	0.0001	0.0001	0.0001	0.0001	23095.2	14.4953	0.0142091	1	up	yes
ENSMUSG00000035595	1600002K03Rik	ENSMUST00000041882	GO:0003674(molecular_function);GO:0005576(extracellular region);GO:0005737(cytoplasm);GO:0008150(biological_process);GO:0016020(membrane);GO:0016021(integral component of membrane)	NA	NA	NA	RIKEN cDNA 1600002K03 gene [Source:MGI Symbol;Acc:MGI:1917020]	protein_coding	0.0001	0.0001	0.0001	0.0001	0.0001	8.15237	0.0001	23.6333	0.0001	38.2304	4.39719	8.06306e-06	-16.9202	0.0142283	1	down	yes
ENSMUSG00000021892	Sh3bp5	ENSMUST00000140002;ENSMUST00000091903;ENSMUST00000147586;ENSMUST00000100730	GO:0004860(protein kinase inhibitor activity);GO:0005085(guanyl-nucleotide exchange factor activity);GO:0005654(nucleoplasm);GO:0005737(cytoplasm);GO:0005739(mitochondrion);GO:0006469(negative regulation of protein kinase activity);GO:0016020(membrane);GO:0016604(nuclear body);GO:0017112(Rab guanyl-nucleotide exchange factor activity);GO:0017124(SH3 domain binding);GO:0030659(cytoplasmic vesicle …	NA	NA	NA	SH3-domain binding protein 5 (BTK-associated) [Source:MGI Symbol;Acc:MGI:1344391]	nonsense_mediated_decay;protein_coding;processed_transcript	43.6019	8.79804	0.105284	11.9218	8.74579	0.149775	0.0418154	0.121139	0.512234	3.72766	0.125859	18.7684	4.23023	0.0142386	1	up	yes
ENSMUSG00000060176	Kif27	ENSMUST00000225388;ENSMUST00000224694;ENSMUST00000225680;ENSMUST00000043605	GO:0000166(nucleotide binding);GO:0003351(epithelial cilium movement involved in extracellular fluid movement);GO:0003774(motor activity);GO:0003777(microtubule motor activity);GO:0005515(protein binding);GO:0005524(ATP binding);GO:0005576(extracellular region);GO:0005737(cytoplasm);GO:0005856(cytoskeleton);GO:0005871(kinesin complex);GO:0005874(microtubule);GO:0005929(cilium);GO:0007018(microtub…	NA	K10395	NA	kinesin family member 27 [Source:MGI Symbol;Acc:MGI:1922300]	protein_coding;nonsense_mediated_decay;retained_intron	0.666933	0.0001	0.0001	1.85655	1.85534	0.0001	0.0001	0.0001	0.0001	0.0001	0.0001	8758.05	13.0964	0.0144804	1	up	yes
ENSMUSG00000020520	Galnt10	ENSMUST00000066987;ENSMUST00000108846	GO:0000139(Golgi membrane);GO:0004653(polypeptide N-acetylgalactosaminyltransferase activity);GO:0005794(Golgi apparatus);GO:0006486(protein glycosylation);GO:0006493(protein O-linked glycosylation);GO:0016020(membrane);GO:0016021(integral component of membrane);GO:0016266(O-glycan processing);GO:0016740(transferase activity);GO:0016757(transferase activity, transferring glycosyl groups);GO:00302…	00512(Mucin type O-glycan biosynthesis);00512(Mucin type O-glycan biosynthesis)	K00710	EC:2.4.1.41	polypeptide N-acetylgalactosaminyltransferase 10 [Source:MGI Symbol;Acc:MGI:1890480]	protein_coding	7.20067	2.22636	0.0001	0.0001	4.01338	0.00755269	0.0001	0.0001	0.0001	0.0114369	0.0001	831.822	9.70013	0.0145132	1	up	yes
ENSMUSG00000001173	Ocrl	ENSMUST00000115013;ENSMUST00000001202;ENSMUST00000154732;ENSMUST00000146486;ENSMUST00000144664;ENSMUST00000115020;ENSMUST00000142719	GO:0001701(in utero embryonic development);GO:0001750(photoreceptor outer segment);GO:0004439(phosphatidylinositol-4,5-bisphosphate 5-phosphatase activity);GO:0004445(inositol-polyphosphate 5-phosphatase activity);GO:0005096(GTPase activator activity);GO:0005634(nucleus);GO:0005737(cytoplasm);GO:0005768(endosome);GO:0005769(early endosome);GO:0005794(Golgi apparatus);GO:0005802(trans-Golgi networ…	00562(Inositol phosphate metabolism);04070(Phosphatidylinositol signaling system);04070(Phosphatidylinositol signaling system)	K01099	EC:3.1.3.36	OCRL, inositol polyphosphate-5-phosphatase [Source:MGI Symbol;Acc:MGI:109589]	protein_coding;retained_intron;processed_transcript	2.30166	0.0001	0.210593	1.84815	0.375423	5.34393	5.18449	9.3365	19.5342	1.61313	12.3195	0.106562	-3.23024	0.0145802	1	down	yes
ENSMUSG00000094932	Gm2007	ENSMUST00000177981;ENSMUST00000178133;ENSMUST00000189494	GO:0003674(molecular_function);GO:0003676(nucleic acid binding);GO:0005575(cellular_component);GO:0006355(regulation of transcription, DNA-templated);GO:0008150(biological_process);GO:0046872(metal ion binding);GO:0046872(metal ion binding)	05168(Herpes simplex virus 1 infection);05168(Herpes simplex virus 1 infection)	K09228	NA	predicted gene 2007 [Source:MGI Symbol;Acc:MGI:3780177]	protein_coding	1.26967	0.475031	0.0001	0.0432673	0.819967	0.0001	0.0001	0.0001	0.0001	0.0001	0.0001	5216.08	12.3488	0.0149177	1	up	yes
ENSMUSG00000097415	AU020206	ENSMUST00000206358;ENSMUST00000181224	NA	NA	NA	NA	expressed sequence AU020206 [Source:MGI Symbol;Acc:MGI:2142134]	lncRNA	5.28455	0.0001	0.0001	1.54459	23.3046	0.0001	0.0001	0.0001	0.0001	0.0001	0.0278792	1274.2	10.3154	0.0150234	1	up	yes
ENSMUSG00000084904	Gm14827	ENSMUST00000146644	NA	NA	NA	NA	predicted gene 14827 [Source:MGI Symbol;Acc:MGI:3705192]	lncRNA	0.0001	0.0001	2.64035	5.92165	0.280435	0.0001	0.0001	0.0001	0.0001	0.0001	0.0001	17685.3	14.1103	0.0151193	1	up	yes
ENSMUSG00000023947	Nfkbie	ENSMUST00000024742;ENSMUST00000233929;ENSMUST00000233379	GO:0001650(fibrillar center);GO:0005515(protein binding);GO:0005654(nucleoplasm);GO:0005737(cytoplasm);GO:0005794(Golgi apparatus);GO:0005829(cytosol);GO:0042942(D-serine transport);GO:0045892(negative regulation of transcription, DNA-templated);GO:0048471(perinuclear region of cytoplasm);GO:0048471(perinuclear region of cytoplasm)	04658(Th1 and Th2 cell differentiation);04659(Th17 cell differentiation);04660(T cell receptor signaling pathway);04662(B cell receptor signaling pathway);04722(Neurotrophin signaling pathway);04920(Adipocytokine signaling pathway);05169(Epstein-Barr virus infection);05169(Epstein-Barr virus infection)	K05872	NA	nuclear factor of kappa light polypeptide gene enhancer in B cells inhibitor, epsilon [Source:MGI Symbol;Acc:MGI:1194908]	protein_coding;retained_intron	0.0001	0.576574	0.0001	8.13306	0.787628	0.0001	0.0001	0.0001	0.0001	0.0001	0.0001	18994.9	14.2133	0.0151615	1	up	yes
ENSMUSG00000109539	Gm44667	ENSMUST00000207632	NA	NA	NA	NA	predicted gene 44667 [Source:MGI Symbol;Acc:MGI:5753243]	TEC	4.3497	0.0001	0.0001	0.016095	6.07307	0.0001	0.0001	0.0001	0.0001	0.0001	0.0001	20878.1	14.3497	0.0151973	1	up	yes
ENSMUSG00000097908	4933404O12Rik	ENSMUST00000181045;ENSMUST00000199264;ENSMUST00000181190;ENSMUST00000197095	NA	NA	NA	NA	RIKEN cDNA 4933404O12 gene [Source:MGI Symbol;Acc:MGI:1914002]	lncRNA	0.0001	0.0001	0.0001	0.0001	0.0001	6.16928	0.0001	25.6521	0.0001	0.0001	0.0001	1.8855e-05	-15.6947	0.0153419	1	down	yes
ENSMUSG00000049988	Lrrc25	ENSMUST00000052437;ENSMUST00000210609	GO:0003674(molecular_function);GO:0005515(protein binding);GO:0005575(cellular_component);GO:0005737(cytoplasm);GO:0008150(biological_process);GO:0016020(membrane);GO:0016021(integral component of membrane);GO:0016021(integral component of membrane)	NA	NA	NA	leucine rich repeat containing 25 [Source:MGI Symbol;Acc:MGI:2445284]	protein_coding	5.54371	0.158864	0.0001	0.0001	8.10476	0.0001	0.0001	0.0001	0.0001	0.0001	0.0001	27615.1	14.7532	0.015472	1	up	yes
ENSMUSG00000096793	Gm3002	ENSMUST00000170480;ENSMUST00000178256	GO:0003674(molecular_function);GO:0005575(cellular_component);GO:0008150(biological_process);GO:0008150(biological_process)	NA	NA	NA	predicted gene 3002 [Source:MGI Symbol;Acc:MGI:3781180]	protein_coding	1.58459	3.33757	0.0001	0.0001	4.40131	0.0001	0.0001	0.0001	0.0001	0.0001	0.0001	18647.3	14.1867	0.0155539	1	up	yes
ENSMUSG00000029925	Tbxas1	ENSMUST00000003017;ENSMUST00000159226;ENSMUST00000161360;ENSMUST00000161781;ENSMUST00000160963;ENSMUST00000162521;ENSMUST00000162656	GO:0001516(prostaglandin biosynthetic process);GO:0004497(monooxygenase activity);GO:0004796(thromboxane-A synthase activity);GO:0005506(iron ion binding);GO:0005623(cell);GO:0005783(endoplasmic reticulum);GO:0005789(endoplasmic reticulum membrane);GO:0006629(lipid metabolic process);GO:0006631(fatty acid metabolic process);GO:0006633(fatty acid biosynthetic process);GO:0006693(prostaglandin meta…	00590(Arachidonic acid metabolism);04611(Platelet activation);04611(Platelet activation)	K01832	EC:5.3.99.5	thromboxane A synthase 1, platelet [Source:MGI Symbol;Acc:MGI:98497]	protein_coding;retained_intron;processed_transcript	9.49949	5.69405	0.36903	0.447623	6.69054	0.272009	0.0001	0.0001	0.0001	0.0001	0.0001	99.9633	6.64333	0.0155934	1	up	yes
ENSMUSG00000045915	Ccdc42	ENSMUST00000154294;ENSMUST00000063006;ENSMUST00000102612	GO:0003674(molecular_function);GO:0005575(cellular_component);GO:0007286(spermatid development);GO:0007286(spermatid development)	NA	NA	NA	coiled-coil domain containing 42 [Source:MGI Symbol;Acc:MGI:3045254]	protein_coding	1.73735	7.02703	0.0001	4.17104	0.0001	0.0001	0.0001	0.0001	0.0001	0.0001	0.0001	25871.2	14.6591	0.0156211	1	up	yes
ENSMUSG00000036214	Znrd1as	ENSMUST00000040177;ENSMUST00000173814;ENSMUST00000172672;ENSMUST00000209623	GO:0003674(molecular_function);GO:0005575(cellular_component);GO:0008150(biological_process);GO:0008150(biological_process)	NA	NA	NA	zinc ribbon domain containing 1, antisense [Source:MGI Symbol;Acc:MGI:1923666]	protein_coding;processed_transcript	1.58233	4.76947	0.0001	0.0001	5.26258	0.0001	0.0001	0.0001	0.0001	0.0001	0.0001	23229.2	14.5036	0.0156843	1	up	yes
ENSMUSG00000026404	Ddx59	ENSMUST00000027655;ENSMUST00000129218;ENSMUST00000122959;ENSMUST00000149783	GO:0000166(nucleotide binding);GO:0003676(nucleic acid binding);GO:0003723(RNA binding);GO:0003724(RNA helicase activity);GO:0004386(helicase activity);GO:0005524(ATP binding);GO:0005634(nucleus);GO:0005737(cytoplasm);GO:0016787(hydrolase activity);GO:0046872(metal ion binding);GO:0046872(metal ion binding)	NA	K19466	EC:3.6.4.13	DEAD (Asp-Glu-Ala-Asp) box polypeptide 59 [Source:MGI Symbol;Acc:MGI:1915247]	protein_coding;retained_intron;processed_transcript	2.75591	1.11814	0.0001	2.08192	0.0001	0.0001	0.0001	0.0001	0.0001	0.0001	0.0001	11912.3	13.5402	0.0157123	1	up	yes
ENSMUSG00000039774	Galnt12	ENSMUST00000045041;ENSMUST00000107744	GO:0000139(Golgi membrane);GO:0003674(molecular_function);GO:0004653(polypeptide N-acetylgalactosaminyltransferase activity);GO:0005794(Golgi apparatus);GO:0006486(protein glycosylation);GO:0008150(biological_process);GO:0016020(membrane);GO:0016021(integral component of membrane);GO:0016740(transferase activity);GO:0016757(transferase activity, transferring glycosyl groups);GO:0030246(carbohydra…	00512(Mucin type O-glycan biosynthesis);00512(Mucin type O-glycan biosynthesis)	K00710	EC:2.4.1.41	polypeptide N-acetylgalactosaminyltransferase 12 [Source:MGI Symbol;Acc:MGI:2444664]	protein_coding	2.63239	0.213981	0.0001	0.0001	8.59457	0.0001	0.0001	0.0001	0.0001	0.0001	0.0001	22882.3	14.4819	0.0158019	1	up	yes
ENSMUSG00000027833	Shox2	ENSMUST00000029422;ENSMUST00000162098;ENSMUST00000162439;ENSMUST00000195261;ENSMUST00000162060	GO:0001649(osteoblast differentiation);GO:0002053(positive regulation of mesenchymal cell proliferation);GO:0002062(chondrocyte differentiation);GO:0002063(chondrocyte development);GO:0003170(heart valve development);GO:0003209(cardiac atrium morphogenesis);GO:0003677(DNA binding);GO:0005634(nucleus);GO:0006355(regulation of transcription, DNA-templated);GO:0007275(multicellular organism developm…	NA	K09331	NA	short stature homeobox 2 [Source:MGI Symbol;Acc:MGI:1201673]	protein_coding	0.0001	0.0001	0.0001	0.0001	0.0001	5.08082	1.01227	3.83876	0.0001	0.0001	0.894571	5.5419e-05	-14.1393	0.0158544	1	down	yes
ENSMUSG00000039208	Metrnl	ENSMUST00000036742;ENSMUST00000125580;ENSMUST00000106089	GO:0005179(hormone activity);GO:0005576(extracellular region);GO:0005615(extracellular space);GO:0007165(signal transduction);GO:0009409(response to cold);GO:0014850(response to muscle activity);GO:0045444(fat cell differentiation);GO:0050728(negative regulation of inflammatory response);GO:0050873(brown fat cell differentiation);GO:0090336(positive regulation of brown fat cell differentiation);G…	NA	NA	NA	meteorin, glial cell differentiation regulator-like [Source:MGI Symbol;Acc:MGI:2384806]	protein_coding	10.6237	0.0001	0.0001	1.46587	1.68282	0.0001	0.0001	0.0001	0.0001	0.0001	0.0001	27545.1	14.7495	0.0159383	1	up	yes
ENSMUSG00000034584	Exph5	ENSMUST00000051014;ENSMUST00000139096;ENSMUST00000132410	GO:0003334(keratinocyte development);GO:0005515(protein binding);GO:0005768(endosome);GO:0006886(intracellular protein transport);GO:0017137(Rab GTPase binding);GO:0045921(positive regulation of exocytosis);GO:0050714(positive regulation of protein secretion);GO:0071985(multivesicular body sorting pathway);GO:0071985(multivesicular body sorting pathway)	NA	K22236	NA	exophilin 5 [Source:MGI Symbol;Acc:MGI:2443248]	protein_coding;retained_intron	0.312101	0.782875	0.0001	0.0001	0.700271	0.0001	0.0001	0.0001	0.0001	0.0001	0.0001	3590.89	11.8101	0.0159759	1	up	yes
ENSMUSG00000032469	Dbr1	ENSMUST00000066650;ENSMUST00000136884;ENSMUST00000138002;ENSMUST00000148987;ENSMUST00000139796;ENSMUST00000156035	GO:0000375(RNA splicing, via transesterification reactions);GO:0000398(mRNA splicing, via spliceosome);GO:0005634(nucleus);GO:0005654(nucleoplasm);GO:0006397(mRNA processing);GO:0008419(RNA lariat debranching enzyme activity);GO:0016787(hydrolase activity);GO:0016788(hydrolase activity, acting on ester bonds);GO:0046872(metal ion binding);GO:0090502(RNA phosphodiester bond hydrolysis, endonucleol…	NA	K18328	EC:3.1.-.-	debranching RNA lariats 1 [Source:MGI Symbol;Acc:MGI:1931520]	protein_coding;nonsense_mediated_decay	3.45817	0.0001	0.0001	2.66429	1.32951	0.0001	0.0001	0.0001	0.0001	0.0001	0.0001	14904.3	13.8634	0.0160745	1	up	yes
ENSMUSG00000104684	5430427N15Rik	ENSMUST00000200007	NA	NA	NA	NA	RIKEN cDNA 5430427N15 gene [Source:MGI Symbol;Acc:MGI:2441699]	lncRNA	1.92416	0.0001	2.06133	0.0001	3.47404	0.0001	0.0001	0.0001	0.0001	0.0001	0.0001	14919.5	13.8649	0.0161247	1	up	yes
ENSMUSG00000103367	Gm38158	ENSMUST00000194617	NA	NA	NA	NA	predicted gene, 38158 [Source:MGI Symbol;Acc:MGI:5611386]	processed_pseudogene	8.29731	23.5114	0.0001	0.0001	22.3683	0.0001	0.0001	0.0001	0.0001	0.0001	0.0001	108355	16.7254	0.0162205	1	up	yes
ENSMUSG00000079608	Stard6	ENSMUST00000114959;ENSMUST00000174118;ENSMUST00000174667;ENSMUST00000173951;ENSMUST00000164223;ENSMUST00000173612;ENSMUST00000168249	GO:0006869(lipid transport);GO:0008150(biological_process);GO:0008289(lipid binding);GO:0015485(cholesterol binding);GO:0015485(cholesterol binding)	NA	NA	NA	StAR-related lipid transfer (START) domain containing 6 [Source:MGI Symbol;Acc:MGI:2156774]	protein_coding;processed_transcript	0.0260911	8.10767	8.677	0.0001	0.0001	0.0001	0.0001	0.0001	0.0001	0.0001	0.0001	33621.9	15.0371	0.0162268	1	up	yes
ENSMUSG00000023992	Trem2	ENSMUST00000113237;ENSMUST00000132340;ENSMUST00000024791;ENSMUST00000148545	GO:0001530(lipopolysaccharide binding);GO:0001540(amyloid-beta binding);GO:0001774(microglial cell activation);GO:0001934(positive regulation of protein phosphorylation);GO:0002282(microglial cell activation involved in immune response);GO:0002588(positive regulation of antigen processing and presentation of peptide antigen via MHC class II);GO:0002931(response to ischemia);GO:0004888(transmembra…	04380(Osteoclast differentiation);04380(Osteoclast differentiation)	K14378	NA	triggering receptor expressed on myeloid cells 2 [Source:MGI Symbol;Acc:MGI:1913150]	protein_coding;retained_intron;processed_transcript	149.417	24.5093	14.0486	0.0001	80.5416	11.7978	10.3357	4.3164	8.05223	9.96475	8.60173	6.07177	2.60212	0.016298	1	up	yes
ENSMUSG00000061086	Myl4	ENSMUST00000106957;ENSMUST00000155271;ENSMUST00000106956;ENSMUST00000136244;ENSMUST00000130588;ENSMUST00000018800;ENSMUST00000153761;ENSMUST00000123074	GO:0002026(regulation of the force of heart contraction);GO:0003785(actin monomer binding);GO:0005509(calcium ion binding);GO:0031672(A band);GO:0032781(positive regulation of ATPase activity);GO:0051015(actin filament binding);GO:0060048(cardiac muscle contraction);GO:0060048(cardiac muscle contraction)	04260(Cardiac muscle contraction);04261(Adrenergic signaling in cardiomyocytes);04371(Apelin signaling pathway);04371(Apelin signaling pathway)	K12750	NA	myosin, light polypeptide 4 [Source:MGI Symbol;Acc:MGI:97267]	protein_coding;retained_intron;nonsense_mediated_decay	0.366739	0.0001	0.0001	0.142485	5.51373	0.0001	0.0001	0.0001	0.0001	0.0001	0.0001	12046.3	13.5563	0.0162981	1	up	yes
ENSMUSG00000055540	Epha6	ENSMUST00000068860;ENSMUST00000161358;ENSMUST00000159383;ENSMUST00000162129	GO:0000166(nucleotide binding);GO:0004672(protein kinase activity);GO:0004713(protein tyrosine kinase activity);GO:0004714(transmembrane receptor protein tyrosine kinase activity);GO:0005003(ephrin receptor activity);GO:0005515(protein binding);GO:0005524(ATP binding);GO:0005654(nucleoplasm);GO:0006468(protein phosphorylation);GO:0007169(transmembrane receptor protein tyrosine kinase signaling pa…	04360(Axon guidance);04360(Axon guidance)	K05107	EC:2.7.10.1	Eph receptor A6 [Source:MGI Symbol;Acc:MGI:108034]	protein_coding;processed_transcript;retained_intron	3.24969	0.423932	2.61041	22.065	12.1718	0.0001	0.827239	0.0730836	0.347964	0.9999	0.142945	20.3347	4.34587	0.0163269	1	up	yes
ENSMUSG00000027459	Fam110a	ENSMUST00000062047;ENSMUST00000109865;ENSMUST00000109863;ENSMUST00000109864	GO:0000922(spindle pole);GO:0003674(molecular_function);GO:0005575(cellular_component);GO:0005737(cytoplasm);GO:0005815(microtubule organizing center);GO:0005856(cytoskeleton);GO:0008150(biological_process);GO:0008150(biological_process)	NA	NA	NA	family with sequence similarity 110, member A [Source:MGI Symbol;Acc:MGI:1921097]	protein_coding	17.4774	37.4961	0.0001	0.0001	8.89816	0.0001	0.0001	0.122299	0.0001	0.0001	0.0001	624.16	9.28577	0.0163403	1	up	yes
ENSMUSG00000114501	Gm48582	ENSMUST00000225376	NA	NA	NA	NA	predicted gene, 48582 [Source:MGI Symbol;Acc:MGI:6098150]	TEC	2.18002	0.0001	1.90512	0.0001	0.031673	0.0001	0.0001	0.0001	0.0001	0.0001	0.0001	8234.02	13.0074	0.0166059	1	up	yes
ENSMUSG00000015755	Tab2	ENSMUST00000146444;ENSMUST00000147938;ENSMUST00000143848;ENSMUST00000130322;ENSMUST00000142007	GO:0005515(protein binding);GO:0005634(nucleus);GO:0005654(nucleoplasm);GO:0005737(cytoplasm);GO:0005829(cytosol);GO:0007507(heart development);GO:0032496(response to lipopolysaccharide);GO:0043123(positive regulation of I-kappaB kinase/NF-kappaB signaling);GO:0045860(positive regulation of protein kinase activity);GO:0046872(metal ion binding);GO:0070530(K63-linked polyubiquitin modification-dep…	04010(MAPK signaling pathway);04064(NF-kappa B signaling pathway);04380(Osteoclast differentiation);04620(Toll-like receptor signaling pathway);04621(NOD-like receptor signaling pathway);04657(IL-17 signaling pathway);04668(TNF signaling pathway);05140(Leishmaniasis);05145(Toxoplasmosis);05161(Hepatitis B);05162(Measles);05168(Herpes simplex virus 1 infection);05169(Epstein-Barr virus infection);…	K04404	NA	TGF-beta activated kinase 1/MAP3K7 binding protein 2 [Source:MGI Symbol;Acc:MGI:1915902]	protein_coding;retained_intron	9.13247	13.129	13.8832	3.67687	13.0312	0.538434	3.00825	0.0605447	1.27547	2.50155	0.225765	8.33419	3.05904	0.0166722	1	up	yes
ENSMUSG00000056174	Col8a2	ENSMUST00000070132;ENSMUST00000128435	GO:0001525(angiogenesis);GO:0005201(extracellular matrix structural constituent);GO:0005515(protein binding);GO:0005576(extracellular region);GO:0005581(collagen trimer);GO:0005604(basement membrane);GO:0005615(extracellular space);GO:0007155(cell adhesion);GO:0030198(extracellular matrix organization);GO:0031012(extracellular matrix);GO:0048593(camera-type eye morphogenesis);GO:0050673(epithelia…	NA	NA	NA	collagen, type VIII, alpha 2 [Source:MGI Symbol;Acc:MGI:88464]	protein_coding	0.0001	0.0001	0.0001	0.0001	0.0001	0.447424	7.99521	0.0001	0.0001	0.0001	13.0676	2.78933e-05	-15.1297	0.0169998	1	down	yes
ENSMUSG00000000167	Pih1d2	ENSMUST00000000171;ENSMUST00000155773;ENSMUST00000124029;ENSMUST00000141366;ENSMUST00000125606;ENSMUST00000132187;ENSMUST00000151197	GO:0000492(box C/D snoRNP assembly);GO:0005737(cytoplasm);GO:0006364(rRNA processing);GO:0017160(Ral GTPase binding);GO:0097255(R2TP complex);GO:1990904(ribonucleoprotein complex);GO:1990904(ribonucleoprotein complex)	NA	NA	NA	PIH1 domain containing 2 [Source:MGI Symbol;Acc:MGI:1919864]	protein_coding;retained_intron;nonsense_mediated_decay	0.0001	1.47998	0.0001	1.1426	3.2202	0.0001	0.0001	0.0001	0.0001	0.0001	0.0001	11686	13.5125	0.0170231	1	up	yes
ENSMUSG00000100680	1810044D09Rik	ENSMUST00000186472	NA	NA	NA	NA	RIKEN cDNA 1810044D09 gene [Source:MGI Symbol;Acc:MGI:1917048]	lncRNA	1.90227	22.78	0.0001	0.0001	14.8395	0.0001	0.0001	0.0001	0.0001	0.0001	0.0001	79043.9	16.2704	0.0171922	1	up	yes
ENSMUSG00000038299	Wdr36	ENSMUST00000053663;ENSMUST00000234798;ENSMUST00000234158;ENSMUST00000166214;ENSMUST00000234434	GO:0001895(retina homeostasis);GO:0005515(protein binding);GO:0005730(nucleolus);GO:0006364(rRNA processing);GO:0030516(regulation of axon extension);GO:0032040(small-subunit processome);GO:0034388(Pwp2p-containing subcomplex of 90S preribosome);GO:0034388(Pwp2p-containing subcomplex of 90S preribosome)	03008(Ribosome biogenesis in eukaryotes);03008(Ribosome biogenesis in eukaryotes)	K14554	NA	WD repeat domain 36 [Source:MGI Symbol;Acc:MGI:1917819]	protein_coding;retained_intron	0.589089	4.62732	2.18005	0.421453	3.17927	0.0500582	0.0001	0.0001	0.0001	0.0001	0.0635209	115.781	6.85525	0.0172179	1	up	yes
ENSMUSG00000069184	Zfp72	ENSMUST00000223163;ENSMUST00000091481	GO:0003676(nucleic acid binding);GO:0005634(nucleus);GO:0006355(regulation of transcription, DNA-templated);GO:0044791(positive regulation by host of viral release from host cell);GO:0044794(positive regulation by host of viral process);GO:0046872(metal ion binding);GO:0046872(metal ion binding)	NA	NA	NA	zinc finger protein 72 [Source:MGI Symbol;Acc:MGI:3033356]	protein_coding	0.0001	0.0001	0.0001	0.0001	0.0001	0.0001	10.6521	0.11051	0.0001	0.0001	12.8494	2.54105e-05	-15.2642	0.0175469	1	down	yes
ENSMUSG00000109147	4930431P19Rik	ENSMUST00000207761;ENSMUST00000207570	NA	NA	NA	NA	RIKEN cDNA 4930431P19 gene [Source:MGI Symbol;Acc:MGI:1921136]	processed_transcript;transcribed_processed_pseudogene	0.856846	0.0001	0.0001	0.302198	5.74783	0.0001	0.0001	0.0001	0.0001	0.0001	0.0001	13814.1	13.7539	0.0175997	1	up	yes
ENSMUSG00000005699	Pard6a	ENSMUST00000098444;ENSMUST00000093195;ENSMUST00000212430;ENSMUST00000212972;ENSMUST00000212352;ENSMUST00000211888;ENSMUST00000212634	GO:0001933(negative regulation of protein phosphorylation);GO:0005080(protein kinase C binding);GO:0005515(protein binding);GO:0005634(nucleus);GO:0005737(cytoplasm);GO:0005813(centrosome);GO:0005815(microtubule organizing center);GO:0005856(cytoskeleton);GO:0005886(plasma membrane);GO:0005923(bicellular tight junction);GO:0005938(cell cortex);GO:0007049(cell cycle);GO:0007098(centrosome cycle);G…	04015(Rap1 signaling pathway);04144(Endocytosis);04360(Axon guidance);04390(Hippo signaling pathway);04530(Tight junction);05165(Human papillomavirus infection);05165(Human papillomavirus infection)	K06093	NA	par-6 family cell polarity regulator alpha [Source:MGI Symbol;Acc:MGI:1927223]	protein_coding;retained_intron;processed_transcript	0.844453	2.43893	0.0001	6.99063	2.37983	19.8463	38.9545	20.622	39.0342	35.1816	34.2569	0.0808148	-3.62924	0.0176414	1	down	yes
ENSMUSG00000084979	Gm16267	ENSMUST00000140569	NA	NA	NA	NA	predicted gene 16267 [Source:MGI Symbol;Acc:MGI:3826520]	lncRNA	0.0001	4.76652	13.5477	0.0001	3.51769	0.0001	0.0001	0.0001	0.0001	0.0001	0.0001	43664.2	15.4142	0.017761	1	up	yes
ENSMUSG00000085655	Gm15952	ENSMUST00000144542;ENSMUST00000122858;ENSMUST00000196662	NA	NA	NA	NA	predicted gene 15952 [Source:MGI Symbol;Acc:MGI:3802149]	lncRNA	1.64976	7.42579	0.0001	0.0001	6.32314	0.0001	0.0001	0.0001	0.0001	0.0001	0.0001	30797.8	14.9105	0.0179898	1	up	yes
ENSMUSG00000059203	Il1rapl2	ENSMUST00000113063;ENSMUST00000075471;ENSMUST00000130879	GO:0004910(interleukin-1, type II, blocking receptor activity);GO:0005515(protein binding);GO:0007165(signal transduction);GO:0016020(membrane);GO:0016021(integral component of membrane);GO:0019221(cytokine-mediated signaling pathway);GO:0098978(glutamatergic synapse);GO:1905606(regulation of presynapse assembly);GO:1905606(regulation of presynapse assembly)	NA	NA	NA	interleukin 1 receptor accessory protein-like 2 [Source:MGI Symbol;Acc:MGI:1913106]	protein_coding;retained_intron	4.16739	0.0001	0.0001	0.0001	11.5939	0.0001	0.0001	0.0001	0.0001	0.0001	0.0001	31523.1	14.9441	0.018046	1	up	yes
ENSMUSG00000005410	Mcm5	ENSMUST00000164309;ENSMUST00000212426;ENSMUST00000211912;ENSMUST00000212811;ENSMUST00000212648	GO:0000166(nucleotide binding);GO:0000727(double-strand break repair via break-induced replication);GO:0003677(DNA binding);GO:0003678(DNA helicase activity);GO:0003688(DNA replication origin binding);GO:0003697(single-stranded DNA binding);GO:0004386(helicase activity);GO:0005524(ATP binding);GO:0005634(nucleus);GO:0005654(nucleoplasm);GO:0005737(cytoplasm);GO:0005829(cytosol);GO:0006260(DNA rep…	03030(DNA replication);04110(Cell cycle);04110(Cell cycle)	K02209	EC:3.6.4.12	minichromosome maintenance complex component 5 [Source:MGI Symbol;Acc:MGI:103197]	protein_coding;retained_intron	4.69473	0.0001	32.3488	0.0001	0.0001	0.0001	0.0001	0.0001	0.0001	0.0001	0.022982	1893.05	10.8865	0.0181851	1	up	yes
ENSMUSG00000037295	Ldlrap1	ENSMUST00000037828;ENSMUST00000140678;ENSMUST00000148479	GO:0001540(amyloid-beta binding);GO:0001784(phosphotyrosine residue binding);GO:0005102(signaling receptor binding);GO:0005515(protein binding);GO:0005546(phosphatidylinositol-4,5-bisphosphate binding);GO:0005737(cytoplasm);GO:0005769(early endosome);GO:0005829(cytosol);GO:0005883(neurofilament);GO:0006629(lipid metabolic process);GO:0006897(endocytosis);GO:0006898(receptor-mediated endocytosis);…	04144(Endocytosis);04979(Cholesterol metabolism);04979(Cholesterol metabolism)	K12474	NA	low density lipoprotein receptor adaptor protein 1 [Source:MGI Symbol;Acc:MGI:2140175]	protein_coding;retained_intron	1.99942	0.0001	0.185901	0.0001	0.26903	0.0001	0.0001	0.0001	0.0001	0.0001	0.0001	4909.11	12.2612	0.0182913	1	up	yes
ENSMUSG00000086368	Gm13830	ENSMUST00000201195;ENSMUST00000149609;ENSMUST00000124378;ENSMUST00000144202;ENSMUST00000148916	NA	NA	NA	NA	predicted gene 13830 [Source:MGI Symbol;Acc:MGI:3651141]	lncRNA	0.0001	0.0001	0.0001	0.0001	0.0001	6.77538	0.0001	0.637847	0.702444	0.0001	1.07503	6.52819e-05	-13.903	0.0183101	1	down	yes
ENSMUSG00000038543	BC028528	ENSMUST00000036360;ENSMUST00000133611;ENSMUST00000171519;ENSMUST00000090476;ENSMUST00000145949	GO:0003674(molecular_function);GO:0005575(cellular_component);GO:0005576(extracellular region);GO:0008150(biological_process);GO:0008150(biological_process)	NA	NA	NA	cDNA sequence BC028528 [Source:MGI Symbol;Acc:MGI:2385885]	protein_coding;retained_intron;processed_transcript	27.0616	0.0001	0.0001	0.0001	24.9657	0.0001	0.0001	0.0001	0.0001	0.0001	0.0001	104055	16.667	0.0183229	1	up	yes
ENSMUSG00000102206	Pcdha11	ENSMUST00000115657;ENSMUST00000192447;ENSMUST00000193856;ENSMUST00000194050;ENSMUST00000194691	GO:0005509(calcium ion binding);GO:0005886(plasma membrane);GO:0005887(integral component of plasma membrane);GO:0007155(cell adhesion);GO:0007156(homophilic cell adhesion via plasma membrane adhesion molecules);GO:0016020(membrane);GO:0016021(integral component of membrane);GO:0016021(integral component of membrane)	NA	K16493	NA	protocadherin alpha 11 [Source:MGI Symbol;Acc:MGI:1298372]	protein_coding;retained_intron	0.584248	0.0001	0.0001	0.0297522	2.19976	0.0001	0.0001	0.0001	0.0001	0.0001	0.0001	5627.92	12.4584	0.0183242	1	up	yes
ENSMUSG00000040511	Pvr	ENSMUST00000043517;ENSMUST00000208861;ENSMUST00000159413;ENSMUST00000160572;ENSMUST00000159261	GO:0001618(virus receptor activity);GO:0002860(positive regulation of natural killer cell mediated cytotoxicity directed against tumor cell target);GO:0005515(protein binding);GO:0005886(plasma membrane);GO:0005913(cell-cell adherens junction);GO:0007156(homophilic cell adhesion via plasma membrane adhesion molecules);GO:0007157(heterophilic cell-cell adhesion via plasma membrane cell adhesion mo…	04514(Cell adhesion molecules (CAMs));04514(Cell adhesion molecules (CAMs))	K06539	NA	poliovirus receptor [Source:MGI Symbol;Acc:MGI:107741]	protein_coding;retained_intron	0.0001	0.0001	0.0001	0.0001	0.0001	1.54117	0.0739115	0.113459	0.0001	0.0001	6.0374	7.72584e-05	-13.6599	0.0184909	1	down	yes
ENSMUSG00000090952	Gm17251	ENSMUST00000170103	NA	NA	NA	NA	predicted gene, 17251 [Source:MGI Symbol;Acc:MGI:4936885]	lncRNA	0.289173	1.38941	0.0001	0.0001	24.6547	0.0001	0.0001	0.0001	0.0001	0.0001	0.0001	52667	15.6846	0.0185508	1	up	yes
ENSMUSG00000016918	Sulf1	ENSMUST00000177608;ENSMUST00000186051;ENSMUST00000186674;ENSMUST00000185780;ENSMUST00000088585;ENSMUST00000189541;ENSMUST00000180062;ENSMUST00000189447;ENSMUST00000187376;ENSMUST00000186405	GO:0001502(cartilage condensation);GO:0001822(kidney development);GO:0001937(negative regulation of endothelial cell proliferation);GO:0002063(chondrocyte development);GO:0003094(glomerular filtration);GO:0003824(catalytic activity);GO:0004065(arylsulfatase activity);GO:0005509(calcium ion binding);GO:0005539(glycosaminoglycan binding);GO:0005615(extracellular space);GO:0005783(endoplasmic reticu…	NA	K14607	EC:3.1.6.-	sulfatase 1 [Source:MGI Symbol;Acc:MGI:2138563]	protein_coding;retained_intron	0.0001	7.9246	0.283618	0.93272	0.0001	0.0001	0.0001	0.0001	0.0001	0.0001	0.00843467	1227.73	10.2618	0.0187523	1	up	yes
ENSMUSG00000087633	Gm14455	ENSMUST00000138288	NA	NA	NA	NA	predicted gene 14455 [Source:MGI Symbol;Acc:MGI:3711286]	lncRNA	0.0001	0.0001	0.0001	19.6338	14.8567	0.0001	0.0001	0.0001	0.0001	0.0001	0.0001	68981.6	16.0739	0.0188131	1	up	yes
ENSMUSG00000045404	Kcnk13	ENSMUST00000049788;ENSMUST00000177549;ENSMUST00000160413;ENSMUST00000162221	GO:0005244(voltage-gated ion channel activity);GO:0005267(potassium channel activity);GO:0005887(integral component of plasma membrane);GO:0006811(ion transport);GO:0006813(potassium ion transport);GO:0016020(membrane);GO:0016021(integral component of membrane);GO:0022841(potassium ion leak channel activity);GO:0030322(stabilization of membrane potential);GO:0034765(regulation of ion transmembran…	NA	K04922	NA	potassium channel, subfamily K, member 13 [Source:MGI Symbol;Acc:MGI:2384976]	protein_coding;processed_transcript	13.8586	4.88304	0.0001	0.0001	11.9594	0.0001	0.0001	0.0001	0.0344416	0.0442927	0.0001	465.557	8.86281	0.0190217	1	up	yes
ENSMUSG00000010095	Slc3a2	ENSMUST00000010239;ENSMUST00000206598;ENSMUST00000170157;ENSMUST00000206895;ENSMUST00000205377;ENSMUST00000206797;ENSMUST00000206560;ENSMUST00000205463;ENSMUST00000205538	GO:0003725(double-stranded RNA binding);GO:0003824(catalytic activity);GO:0005515(protein binding);GO:0005654(nucleoplasm);GO:0005764(lysosome);GO:0005765(lysosomal membrane);GO:0005829(cytosol);GO:0005886(plasma membrane);GO:0005975(carbohydrate metabolic process);GO:0006865(amino acid transport);GO:0009986(cell surface);GO:0015175(neutral amino acid transmembrane transporter activity);GO:001580…	04150(mTOR signaling pathway);04216(Ferroptosis);04974(Protein digestion and absorption);04974(Protein digestion and absorption)	K06519	NA	solute carrier family 3 (activators of dibasic and neutral amino acid transport), member 2 [Source:MGI Symbol;Acc:MGI:96955]	protein_coding;retained_intron	102.285	102.136	133.088	50.1647	45.7167	28.9579	33.9154	28.2952	9.69706	30.1396	55.502	2.78847	1.47947	0.0190767	1	up	yes
ENSMUSG00000101337	Dnah7c	ENSMUST00000189749;ENSMUST00000189339;ENSMUST00000191499;ENSMUST00000178395;ENSMUST00000187094	GO:0003341(cilium movement);GO:0003777(microtubule motor activity);GO:0005509(calcium ion binding);GO:0005524(ATP binding);GO:0005829(cytosol);GO:0005858(axonemal dynein complex);GO:0007018(microtubule-based movement);GO:0008569(ATP-dependent microtubule motor activity, minus-end-directed);GO:0030286(dynein complex);GO:0036156(inner dynein arm);GO:0045505(dynein intermediate chain binding);GO:005…	05016(Huntington disease);05016(Huntington disease)	K10408	NA	dynein, axonemal, heavy chain 7C [Source:MGI Symbol;Acc:MGI:3639762]	protein_coding;processed_transcript	0.096392	0.398817	0.0001	0.0001	0.551949	0.0001	0.0001	0.0001	0.0001	0.0001	0.0001	2094.72	11.0325	0.019244	1	up	yes
ENSMUSG00000036553	Sh3tc1	ENSMUST00000070203;ENSMUST00000129664;ENSMUST00000154118;ENSMUST00000151555;ENSMUST00000201511;ENSMUST00000127288;ENSMUST00000127825	GO:0003674(molecular_function);GO:0005515(protein binding);GO:0005575(cellular_component);GO:0008150(biological_process);GO:0008150(biological_process)	NA	NA	NA	SH3 domain and tetratricopeptide repeats 1 [Source:MGI Symbol;Acc:MGI:2678949]	protein_coding;nonsense_mediated_decay;processed_transcript;retained_intron	7.75633	4.51344	0.0001	0.0001	0.0001	0.0001	0.0001	0.0001	0.0001	0.0001	0.0001	24540.1	14.5829	0.0192711	1	up	yes
ENSMUSG00000030047	Arhgap25	ENSMUST00000101197;ENSMUST00000071024;ENSMUST00000203559;ENSMUST00000113637;ENSMUST00000145128	GO:0001891(phagocytic cup);GO:0003674(molecular_function);GO:0005096(GTPase activator activity);GO:0006911(phagocytosis, engulfment);GO:0007015(actin filament organization);GO:0007165(signal transduction);GO:0043547(positive regulation of GTPase activity);GO:0051058(negative regulation of small GTPase mediated signal transduction);GO:0051058(negative regulation of small GTPase mediated signal tra…	NA	K20642	NA	Rho GTPase activating protein 25 [Source:MGI Symbol;Acc:MGI:2443687]	protein_coding;retained_intron	11.0595	4.78164	0.0001	0.0001	0.0001	0.0001	0.0001	0.0001	0.0001	0.0001	0.0001	31682.8	14.9514	0.0192814	1	up	yes
ENSMUSG00000029428	Stx2	ENSMUST00000031378;ENSMUST00000199813;ENSMUST00000100680;ENSMUST00000195906;ENSMUST00000128448;ENSMUST00000144846;ENSMUST00000149877;ENSMUST00000151712;ENSMUST00000141492	GO:0005484(SNAP receptor activity);GO:0005615(extracellular space);GO:0005886(plasma membrane);GO:0006886(intracellular protein transport);GO:0007340(acrosome reaction);GO:0016020(membrane);GO:0016021(integral component of membrane);GO:0016192(vesicle-mediated transport);GO:0016323(basolateral plasma membrane);GO:0030027(lamellipodium);GO:0030154(cell differentiation);GO:0033194(response to hydro…	04130(SNARE interactions in vesicular transport);04721(Synaptic vesicle cycle);04721(Synaptic vesicle cycle)	K08486	NA	syntaxin 2 [Source:MGI Symbol;Acc:MGI:108059]	protein_coding;retained_intron;nonsense_mediated_decay;processed_transcript	12.8987	0.0001	28.4021	0.416019	1.06897	0.0001	0.254324	0.126082	0.0001	0.0001	0.248984	81.5372	6.34939	0.0194456	1	up	yes
ENSMUSG00000108494	Gm45203	ENSMUST00000206384	NA	NA	NA	NA	predicted gene 45203 [Source:MGI Symbol;Acc:MGI:5753779]	TEC	1.54406	0.0001	43.2984	0.0001	0.0001	0.0001	0.0001	0.0001	0.0001	0.0001	0.0001	89685.6	16.4526	0.0195031	1	up	yes
ENSMUSG00000069170	Adgrv1	ENSMUST00000095585;ENSMUST00000132045;ENSMUST00000125663;ENSMUST00000128585;ENSMUST00000146749;ENSMUST00000128120;ENSMUST00000156627;ENSMUST00000109565;ENSMUST00000146141;ENSMUST00000156631;ENSMUST00000129725;ENSMUST00000125698;ENSMUST00000224088;ENSMUST00000126444	GO:0001917(photoreceptor inner segment);GO:0001965(G-protein alpha-subunit binding);GO:0002141(stereocilia ankle link);GO:0002142(stereocilia ankle link complex);GO:0004888(transmembrane signaling receptor activity);GO:0004930(G protein-coupled receptor activity);GO:0005509(calcium ion binding);GO:0005515(protein binding);GO:0005576(extracellular region);GO:0005737(cytoplasm);GO:0005886(plasma me…	NA	K18263	NA	adhesion G protein-coupled receptor V1 [Source:MGI Symbol;Acc:MGI:1274784]	protein_coding;retained_intron;processed_transcript;nonsense_mediated_decay	0.0001	0.0001	0.0001	0.0001	0.0001	1.27967	0.0001	0.936901	0.0001	0.0001	0.930357	0.000190644	-12.3568	0.0195389	1	down	yes
ENSMUSG00000028465	Tln1	ENSMUST00000030187;ENSMUST00000126078;ENSMUST00000123985;ENSMUST00000130353;ENSMUST00000125509;ENSMUST00000130670;ENSMUST00000134623;ENSMUST00000127262	GO:0001726(ruffle);GO:0001786(phosphatidylserine binding);GO:0003779(actin binding);GO:0005178(integrin binding);GO:0005200(structural constituent of cytoskeleton);GO:0005515(protein binding);GO:0005623(cell);GO:0005737(cytoplasm);GO:0005856(cytoskeleton);GO:0005886(plasma membrane);GO:0005912(adherens junction);GO:0005925(focal adhesion);GO:0007016(cytoskeletal anchoring at plasma membrane);GO:0…	04015(Rap1 signaling pathway);04510(Focal adhesion);04611(Platelet activation);05166(Human T-cell leukemia virus 1 infection);05166(Human T-cell leukemia virus 1 infection)	K06271	NA	talin 1 [Source:MGI Symbol;Acc:MGI:1099832]	protein_coding;processed_transcript	17.6397	9.73853	11.8782	10.3052	8.25922	2.73597	1.33975	6.82919	1.56807	5.0382	1.06093	3.73598	1.90149	0.0197391	1	up	yes
ENSMUSG00000026188	Tmem169	ENSMUST00000027380;ENSMUST00000141783	GO:0003674(molecular_function);GO:0005575(cellular_component);GO:0008150(biological_process);GO:0016020(membrane);GO:0016021(integral component of membrane);GO:0016021(integral component of membrane)	NA	NA	NA	transmembrane protein 169 [Source:MGI Symbol;Acc:MGI:2442781]	protein_coding	0.0001	0.0001	0.0001	0.0001	0.0001	0.520013	0.0001	0.0001	0.0001	27.2433	2.99821	1.95047e-05	-15.6458	0.0198806	1	down	yes
ENSMUSG00000027173	Depdc7	ENSMUST00000028595;ENSMUST00000144133	GO:0003674(molecular_function);GO:0005575(cellular_component);GO:0035556(intracellular signal transduction);GO:0035556(intracellular signal transduction)	NA	NA	NA	DEP domain containing 7 [Source:MGI Symbol;Acc:MGI:2139258]	protein_coding;retained_intron	19.1272	0.0001	0.0001	0.0001	13.6214	0.0001	0.0001	0.0001	0.0001	0.0001	0.0001	65497.8	15.9992	0.0199774	1	up	yes
ENSMUSG00000020101	Vsir	ENSMUST00000020301;ENSMUST00000105460;ENSMUST00000164027;ENSMUST00000170507;ENSMUST00000105459;ENSMUST00000169139;ENSMUST00000169621	GO:0002725(negative regulation of T cell cytokine production);GO:0005515(protein binding);GO:0005886(plasma membrane);GO:0009897(external side of plasma membrane);GO:0010628(positive regulation of gene expression);GO:0010950(positive regulation of endopeptidase activity);GO:0016020(membrane);GO:0016021(integral component of membrane);GO:0019899(enzyme binding);GO:0030335(positive regulation of ce…	04514(Cell adhesion molecules (CAMs));04514(Cell adhesion molecules (CAMs))	K23268	NA	V-set immunoregulatory receptor [Source:MGI Symbol;Acc:MGI:1921298]	protein_coding;processed_transcript;retained_intron	191.146	53.5919	55.7206	0.0001	88.0663	12.7367	6.21776	4.51313	0.0001	0.0001	11.0124	13.5217	3.7572	0.0200335	1	up	yes
ENSMUSG00000103707	Pcdha6	ENSMUST00000193777;ENSMUST00000193389;ENSMUST00000194751	GO:0005509(calcium ion binding);GO:0005886(plasma membrane);GO:0005887(integral component of plasma membrane);GO:0007155(cell adhesion);GO:0007156(homophilic cell adhesion via plasma membrane adhesion molecules);GO:0016020(membrane);GO:0016021(integral component of membrane);GO:0016021(integral component of membrane)	NA	NA	NA	protocadherin alpha 6 [Source:MGI Symbol;Acc:MGI:1298367]	protein_coding;nonsense_mediated_decay	0.645891	0.0001	0.0001	0.01027	3.37325	0.0001	0.0001	0.0001	0.0001	0.0001	0.0001	8059.22	12.9764	0.0200805	1	up	yes
ENSMUSG00000039179	Tekt5	ENSMUST00000043415;ENSMUST00000115831	GO:0003674(molecular_function);GO:0005929(cilium);GO:0015630(microtubule cytoskeleton);GO:0031514(motile cilium);GO:0036126(sperm flagellum);GO:0042995(cell projection);GO:0060271(cilium assembly);GO:0060294(cilium movement involved in cell motility);GO:0060294(cilium movement involved in cell motility)	NA	K18632	NA	tektin 5 [Source:MGI Symbol;Acc:MGI:1917676]	protein_coding	0.0001	0.0001	0.0001	0.0001	0.0001	6.35819	0.0001	21.2757	16.6507	0.0001	0.0001	1.35487e-05	-16.1715	0.0201116	1	down	yes
ENSMUSG00000043572	Pars2	ENSMUST00000106781;ENSMUST00000058905;ENSMUST00000106782;ENSMUST00000146966	GO:0000166(nucleotide binding);GO:0004812(aminoacyl-tRNA ligase activity);GO:0004827(proline-tRNA ligase activity);GO:0005524(ATP binding);GO:0005737(cytoplasm);GO:0005739(mitochondrion);GO:0005759(mitochondrial matrix);GO:0006412(translation);GO:0006418(tRNA aminoacylation for protein translation);GO:0006433(prolyl-tRNA aminoacylation);GO:0016874(ligase activity);GO:0016874(ligase activity)	00970(Aminoacyl-tRNA biosynthesis);00970(Aminoacyl-tRNA biosynthesis)	K01881	EC:6.1.1.15	prolyl-tRNA synthetase (mitochondrial)(putative) [Source:MGI Symbol;Acc:MGI:2386296]	protein_coding;processed_transcript	0.0001	0.0001	0.0001	0.0001	0.0001	0.0001	0.0001	11.4882	32.8659	0.0001	0.0001	1.35274e-05	-16.1738	0.0202405	1	down	yes
ENSMUSG00000042759	Apobr	ENSMUST00000039522;ENSMUST00000144173;ENSMUST00000137646;ENSMUST00000138558;ENSMUST00000131860	GO:0005886(plasma membrane);GO:0006629(lipid metabolic process);GO:0006641(triglyceride metabolic process);GO:0006869(lipid transport);GO:0006897(endocytosis);GO:0008202(steroid metabolic process);GO:0008203(cholesterol metabolic process);GO:0016020(membrane);GO:0030228(lipoprotein particle receptor activity);GO:0030229(very-low-density lipoprotein particle receptor activity);GO:0034361(very-low-…	NA	NA	NA	apolipoprotein B receptor [Source:MGI Symbol;Acc:MGI:2176230]	protein_coding;nonsense_mediated_decay	5.75929	0.0001	0.0001	0.0001	12.0756	0.0001	0.0001	0.0001	0.0001	0.0001	0.0001	35670.4	15.1224	0.0203885	1	up	yes
ENSMUSG00000085271	E130006D01Rik	ENSMUST00000137398;ENSMUST00000129065;ENSMUST00000129146	NA	NA	NA	NA	RIKEN cDNA E130006D01 gene [Source:MGI Symbol;Acc:MGI:2685527]	lncRNA	1.81472	5.52617	2.75367	0.0001	0.0001	0.0001	0.0001	0.0001	0.0001	0.0001	0.0001	20189.5	14.3013	0.0203978	1	up	yes
ENSMUSG00000053898	Ech1	ENSMUST00000066264;ENSMUST00000127590;ENSMUST00000124017;ENSMUST00000137834;ENSMUST00000154839;ENSMUST00000143708;ENSMUST00000132376	GO:0003824(catalytic activity);GO:0005739(mitochondrion);GO:0005777(peroxisome);GO:0006629(lipid metabolic process);GO:0006631(fatty acid metabolic process);GO:0006635(fatty acid beta-oxidation);GO:0016853(isomerase activity);GO:0051750(delta3,5-delta2,4-dienoyl-CoA isomerase activity);GO:0051750(delta3,5-delta2,4-dienoyl-CoA isomerase activity)	04146(Peroxisome);04146(Peroxisome)	K12663	EC:5.3.3.21	enoyl coenzyme A hydratase 1, peroxisomal [Source:MGI Symbol;Acc:MGI:1858208]	protein_coding;retained_intron;processed_transcript	42.5167	12.8839	36.0804	30.7997	34.2966	69.0422	44.653	93.4583	70.1522	192.838	53.8404	0.358585	-1.47961	0.0204479	1	down	yes
ENSMUSG00000108802	Gm44769	ENSMUST00000206120	NA	NA	NA	NA	predicted gene 44769 [Source:MGI Symbol;Acc:MGI:5753345]	TEC	0.0001	1.8276	0.0001	1.04204	0.66484	0.0001	0.0001	0.0001	0.0001	0.0001	0.0001	7069.35	12.7874	0.0205235	1	up	yes
ENSMUSG00000044296	Zfp879	ENSMUST00000109133;ENSMUST00000109134;ENSMUST00000049625	GO:0003676(nucleic acid binding);GO:0003677(DNA binding);GO:0005634(nucleus);GO:0006355(regulation of transcription, DNA-templated);GO:0046872(metal ion binding);GO:0046872(metal ion binding)	05168(Herpes simplex virus 1 infection);05168(Herpes simplex virus 1 infection)	K09228	NA	zinc finger protein 879 [Source:MGI Symbol;Acc:MGI:3053099]	protein_coding	0.342106	0.0001	0.0001	4.57436	0.761502	0.0001	0.0001	0.0001	0.0001	0.0001	0.0001	11356.3	13.4712	0.0206279	1	up	yes
ENSMUSG00000019577	Pdk4	ENSMUST00000019721;ENSMUST00000203347;ENSMUST00000134068	GO:0000166(nucleotide binding);GO:0004672(protein kinase activity);GO:0004674(protein serine/threonine kinase activity);GO:0004712(protein serine/threonine/tyrosine kinase activity);GO:0004740(pyruvate dehydrogenase (acetyl-transferring) kinase activity);GO:0005524(ATP binding);GO:0005739(mitochondrion);GO:0005743(mitochondrial inner membrane);GO:0005759(mitochondrial matrix);GO:0005975(carbohydr…	NA	K00898	EC:2.7.11.2	pyruvate dehydrogenase kinase, isoenzyme 4 [Source:MGI Symbol;Acc:MGI:1351481]	protein_coding;retained_intron	0.0001	0.0001	0.0001	0.0001	0.0001	34.4859	0.0001	0.0001	0.0001	0.0001	2.22895	1.6342e-05	-15.9011	0.0206341	1	down	yes
ENSMUSG00000046561	Arsj	ENSMUST00000093976	GO:0003824(catalytic activity);GO:0005576(extracellular region);GO:0008484(sulfuric ester hydrolase activity);GO:0015629(actin cytoskeleton);GO:0016787(hydrolase activity);GO:0046872(metal ion binding)	NA	K12375	EC:3.1.6.-	arylsulfatase J [Source:MGI Symbol;Acc:MGI:2443513]	protein_coding	0.0001	0.0001	0.0001	0.0001	0.0001	0.0001	0.0001	0.0001	18.5579	3.80303	1.3622	2.52914e-05	-15.271	0.0207971	1	down	yes
ENSMUSG00000040713	Creg1	ENSMUST00000111432;ENSMUST00000140769;ENSMUST00000040298	GO:0005576(extracellular region);GO:0005615(extracellular space);GO:0005667(transcription factor complex);GO:0006355(regulation of transcription, DNA-templated);GO:0008134(transcription factor binding);GO:0040008(regulation of growth);GO:0048037(cofactor binding);GO:0048037(cofactor binding)	NA	NA	NA	cellular repressor of E1A-stimulated genes 1 [Source:MGI Symbol;Acc:MGI:1344382]	protein_coding;nonsense_mediated_decay	113.073	16.816	14.1674	21.5684	98.3603	26.1262	6.14414	0.627325	4.0409	20.258	12.8442	4.52282	2.17722	0.0210006	1	up	yes
ENSMUSG00000051498	Tlr6	ENSMUST00000062315;ENSMUST00000201307	GO:0001774(microglial cell activation);GO:0001775(cell activation);GO:0002224(toll-like receptor signaling pathway);GO:0002376(immune system process);GO:0002755(MyD88-dependent toll-like receptor signaling pathway);GO:0004888(transmembrane signaling receptor activity);GO:0005102(signaling receptor binding);GO:0005515(protein binding);GO:0005623(cell);GO:0005794(Golgi apparatus);GO:0006954(inflamm…	04145(Phagosome);04620(Toll-like receptor signaling pathway);05142(Chagas disease (American trypanosomiasis));05152(Tuberculosis);05152(Tuberculosis)	K10169	NA	toll-like receptor 6 [Source:MGI Symbol;Acc:MGI:1341296]	protein_coding	4.50932	0.0001	0.0001	0.0001	13.1538	0.0001	0.0001	0.0001	0.0001	0.0001	0.0001	35326.8	15.1085	0.02107	1	up	yes
ENSMUSG00000032328	Tmem30a	ENSMUST00000034878;ENSMUST00000153815;ENSMUST00000120690;ENSMUST00000130419	GO:0005515(protein binding);GO:0005783(endoplasmic reticulum);GO:0005794(Golgi apparatus);GO:0005886(plasma membrane);GO:0006855(drug transmembrane transport);GO:0006869(lipid transport);GO:0010976(positive regulation of neuron projection development);GO:0015247(aminophospholipid flippase activity);GO:0015914(phospholipid transport);GO:0015917(aminophospholipid transport);GO:0016020(membrane);GO:…	NA	NA	NA	transmembrane protein 30A [Source:MGI Symbol;Acc:MGI:106402]	protein_coding;retained_intron	30.38	46.3702	25.5324	35.3331	11.5383	21.4191	2.93856	5.89881	6.28528	2.4444	12.9841	3.44399	1.78408	0.0211252	1	up	yes
ENSMUSG00000038235	F11r	ENSMUST00000155913;ENSMUST00000043839;ENSMUST00000144497	GO:0001817(regulation of cytokine production);GO:0005178(integrin binding);GO:0005886(plasma membrane);GO:0005911(cell-cell junction);GO:0005923(bicellular tight junction);GO:0007155(cell adhesion);GO:0007159(leukocyte cell-cell adhesion);GO:0008360(regulation of cell shape);GO:0009314(response to radiation);GO:0016020(membrane);GO:0016021(integral component of membrane);GO:0030054(cell junction)…	04514(Cell adhesion molecules (CAMs));04530(Tight junction);04670(Leukocyte transendothelial migration);04670(Leukocyte transendothelial migration)	K06089	NA	F11 receptor [Source:MGI Symbol;Acc:MGI:1321398]	retained_intron;protein_coding	103.248	32.7308	0.0001	0.0001	46.761	0.0001	0.0432353	0.0001	0.0001	2.87386	0.0001	75.1633	6.23196	0.0212901	1	up	yes
ENSMUSG00000089957	A830011K09Rik	ENSMUST00000159822;ENSMUST00000203961;ENSMUST00000162868	NA	NA	NA	NA	RIKEN cDNA A830011K09 gene [Source:MGI Symbol;Acc:MGI:2442570]	lncRNA	0.0001	0.0001	0.0001	0.0001	0.0001	0.446745	2.45657	2.4673	0.0001	0.0001	1.60523	8.60086e-05	-13.5052	0.0213714	1	down	yes
ENSMUSG00000030787	Lyve1	ENSMUST00000033050;ENSMUST00000209319	GO:0004888(transmembrane signaling receptor activity);GO:0005540(hyaluronic acid binding);GO:0005886(plasma membrane);GO:0006027(glycosaminoglycan catabolic process);GO:0007155(cell adhesion);GO:0016020(membrane);GO:0016021(integral component of membrane);GO:0071944(cell periphery);GO:0071944(cell periphery)	NA	K19012	NA	lymphatic vessel endothelial hyaluronan receptor 1 [Source:MGI Symbol;Acc:MGI:2136348]	protein_coding;retained_intron	0.0001	15.5203	0.0001	0.0001	7.66623	0.0001	0.0001	0.0001	0.0001	0.0001	0.0001	46373.7	15.501	0.0214817	1	up	yes
ENSMUSG00000111291	Gm48604	ENSMUST00000217413	NA	NA	NA	NA	predicted gene, 48604 [Source:MGI Symbol;Acc:MGI:6098186]	lncRNA	0.171496	2.94929	0.0001	3.29724	0.025188	0.020588	0.000317	0.004477	0.0001	0.0001	0.0001	301.066	8.23394	0.0215302	1	up	yes
ENSMUSG00000027695	Pld1	ENSMUST00000067757;ENSMUST00000126594;ENSMUST00000148827;ENSMUST00000127139;ENSMUST00000123539;ENSMUST00000125338;ENSMUST00000149017;ENSMUST00000131842;ENSMUST00000120834;ENSMUST00000195622	GO:0003824(catalytic activity);GO:0004630(phospholipase D activity);GO:0005768(endosome);GO:0005794(Golgi apparatus);GO:0006654(phosphatidic acid biosynthetic process);GO:0016042(lipid catabolic process);GO:0016324(apical plasma membrane);GO:0016787(hydrolase activity);GO:0030139(endocytic vesicle);GO:0032534(regulation of microvillus assembly);GO:0035091(phosphatidylinositol binding);GO:0045727(…	00564(Glycerophospholipid metabolism);00565(Ether lipid metabolism);04014(Ras signaling pathway);04024(cAMP signaling pathway);04071(Sphingolipid signaling pathway);04072(Phospholipase D signaling pathway);04144(Endocytosis);04666(Fc gamma R-mediated phagocytosis);04724(Glutamatergic synapse);04912(GnRH signaling pathway);04928(Parathyroid hormone synthesis, secretion and action);05212(Pancreatic…	K01115	EC:3.1.4.4	phospholipase D1 [Source:MGI Symbol;Acc:MGI:109585]	protein_coding;processed_transcript;retained_intron	4.6015	0.0001	0.0001	0.0001	0.545524	0.0001	0.0001	0.0001	0.0001	0.0001	0.0001	10294.6	13.3296	0.0218528	1	up	yes
ENSMUSG00000045259	Klhdc9	ENSMUST00000061878	GO:0005515(protein binding);GO:0005575(cellular_component);GO:0008150(biological_process);GO:0030332(cyclin binding)	NA	NA	NA	kelch domain containing 9 [Source:MGI Symbol;Acc:MGI:1916124]	protein_coding	0.0001	0.0001	0.0001	0.0001	0.0001	30.4242	1.20715	0.0001	0.0001	0.0001	19.5378	1.17258e-05	-16.38	0.0220633	1	down	yes
ENSMUSG00000097871	B230104I21Rik	ENSMUST00000181143	NA	NA	NA	NA	RIKEN cDNA B230104I21 gene [Source:MGI Symbol;Acc:MGI:3642713]	lncRNA	4.98775	0.0001	0.112246	0.0001	10.824	0.0001	0.0001	0.0001	0.0001	0.0001	0.0001	31848.5	14.9589	0.0221429	1	up	yes
ENSMUSG00000047230	Cldn2	ENSMUST00000054889;ENSMUST00000172779;ENSMUST00000135224	GO:0005198(structural molecule activity);GO:0005515(protein binding);GO:0005886(plasma membrane);GO:0005911(cell-cell junction);GO:0005923(bicellular tight junction);GO:0016020(membrane);GO:0016021(integral component of membrane);GO:0016338(calcium-independent cell-cell adhesion via plasma membrane cell-adhesion molecules);GO:0030054(cell junction);GO:0042802(identical protein binding);GO:0042802…	04514(Cell adhesion molecules (CAMs));04530(Tight junction);04670(Leukocyte transendothelial migration);05160(Hepatitis C);05160(Hepatitis C)	K06087	NA	claudin 2 [Source:MGI Symbol;Acc:MGI:1276110]	protein_coding	1.18848	19.3658	0.0001	0.0001	0.0001	0.0001	0.0001	0.0001	0.0001	0.0001	0.0001	41109.2	15.3272	0.0223042	1	up	yes
ENSMUSG00000022148	Fyb	ENSMUST00000090461;ENSMUST00000162154;ENSMUST00000159604;ENSMUST00000227175;ENSMUST00000161947;ENSMUST00000162430;ENSMUST00000159714;ENSMUST00000163073;ENSMUST00000226412;ENSMUST00000160612	GO:0005515(protein binding);GO:0005634(nucleus);GO:0005737(cytoplasm);GO:0005829(cytosol);GO:0005886(plasma membrane);GO:0006955(immune response);GO:0007229(integrin-mediated signaling pathway);GO:0008289(lipid binding);GO:0015629(actin cytoskeleton);GO:0030054(cell junction);GO:0032991(protein-containing complex);GO:0044877(protein-containing complex binding);GO:0050852(T cell receptor signaling…	04015(Rap1 signaling pathway);04015(Rap1 signaling pathway)	K17698	NA	FYN binding protein [Source:MGI Symbol;Acc:MGI:1346327]	protein_coding;processed_transcript;retained_intron	11.6165	0.602558	2.90892	0.130101	0.0593646	0.116465	0.0500407	0.0587319	0.0001	0.139867	0.0818634	41.1146	5.36158	0.0224238	1	up	yes
ENSMUSG00000047407	Tgif1	ENSMUST00000134654;ENSMUST00000132825;ENSMUST00000186358;ENSMUST00000125329;ENSMUST00000190687;ENSMUST00000172229;ENSMUST00000127719;ENSMUST00000118283;ENSMUST00000059775;ENSMUST00000166395;ENSMUST00000135007;ENSMUST00000156484	GO:0000122(negative regulation of transcription by RNA polymerase II);GO:0000978(RNA polymerase II proximal promoter sequence-specific DNA binding);GO:0001227(DNA-binding transcription repressor activity, RNA polymerase II-specific);GO:0001843(neural tube closure);GO:0003677(DNA binding);GO:0003682(chromatin binding);GO:0005515(protein binding);GO:0005634(nucleus);GO:0005654(nucleoplasm);GO:00063…	04350(TGF-beta signaling pathway);04350(TGF-beta signaling pathway)	K19383	NA	TGFB-induced factor homeobox 1 [Source:MGI Symbol;Acc:MGI:1194497]	protein_coding;processed_transcript;retained_intron	0.0926289	0.267722	0.0001	0.0001	1.46856	0.0001	0.0001	0.0001	0.0001	0.0001	0.0001	3658.22	11.8369	0.0225904	1	up	yes
ENSMUSG00000031485	Plpbp	ENSMUST00000033875;ENSMUST00000209525;ENSMUST00000098851;ENSMUST00000211518;ENSMUST00000211756;ENSMUST00000210141;ENSMUST00000211012;ENSMUST00000210225;ENSMUST00000210765;ENSMUST00000211281;ENSMUST00000209856;ENSMUST00000211393;ENSMUST00000211490;ENSMUST00000209555	GO:0005739(mitochondrion);GO:0005829(cytosol);GO:0030170(pyridoxal phosphate binding);GO:0030170(pyridoxal phosphate binding)	NA	K06997	NA	pyridoxal phosphate binding protein [Source:MGI Symbol;Acc:MGI:1891207]	protein_coding;retained_intron;nonsense_mediated_decay;processed_transcript	4.43841	8.05917	4.38706	3.80375	1.91847	0.513091	0.410336	1.22235	0.0001	0.225851	0.0487541	11.2078	3.48643	0.0228806	1	up	yes
ENSMUSG00000039632	Ccdc151	ENSMUST00000044926;ENSMUST00000115336;ENSMUST00000214420	GO:0003341(cilium movement);GO:0005929(cilium);GO:0005930(axoneme);GO:0007368(determination of left/right symmetry);GO:0036158(outer dynein arm assembly);GO:0070286(axonemal dynein complex assembly);GO:0070286(axonemal dynein complex assembly)	NA	NA	NA	coiled-coil domain containing 151 [Source:MGI Symbol;Acc:MGI:1924859]	protein_coding;retained_intron	11.3309	0.0001	0.0001	0.0001	12.6195	0.0001	0.0001	0.0001	0.0001	0.0001	0.0001	47901.3	15.5478	0.0229232	1	up	yes
ENSMUSG00000063317	Usp31	ENSMUST00000046929;ENSMUST00000205473	GO:0004843(thiol-dependent ubiquitin-specific protease activity);GO:0005634(nucleus);GO:0006511(ubiquitin-dependent protein catabolic process);GO:0016579(protein deubiquitination);GO:0036459(thiol-dependent ubiquitinyl hydrolase activity);GO:0036459(thiol-dependent ubiquitinyl hydrolase activity)	NA	K11852	EC:3.4.19.12	ubiquitin specific peptidase 31 [Source:MGI Symbol;Acc:MGI:1923429]	protein_coding;retained_intron	4.06889	4.87945	9.46557	5.12385	12.2558	1.73728	3.15455	0.97018	0.707128	0.621974	0.150722	5.85035	2.54852	0.0229699	1	up	yes
ENSMUSG00000035983	Gm7008	ENSMUST00000038121;ENSMUST00000170019;ENSMUST00000171356	NA	NA	NA	NA	predicted gene 7008 [Source:MGI Symbol;Acc:MGI:3647211]	lncRNA	0.0001	2.25347	43.6469	0.0001	0.0001	0.0001	0.0001	0.0001	0.0001	0.0001	0.0001	91801.3	16.4862	0.0231036	1	up	yes
ENSMUSG00000038888	Ctu1	ENSMUST00000038332	GO:0000049(tRNA binding);GO:0002098(tRNA wobble uridine modification);GO:0002143(tRNA wobble position uridine thiolation);GO:0002144(cytosolic tRNA wobble base thiouridylase complex);GO:0003723(RNA binding);GO:0005737(cytoplasm);GO:0005739(mitochondrion);GO:0005829(cytosol);GO:0008033(tRNA processing);GO:0016740(transferase activity);GO:0016779(nucleotidyltransferase activity);GO:0032447(protein …	04122(Sulfur relay system)	K14168	EC:2.7.7.-	cytosolic thiouridylase subunit 1 [Source:MGI Symbol;Acc:MGI:2385277]	protein_coding	4.33443	21.0096	0.0001	0.0001	0.0001	0.0001	0.0001	0.0001	0.0001	0.0001	0.0001	50688.6	15.6294	0.0231509	1	up	yes
ENSMUSG00000056069	Otulinl	ENSMUST00000226145;ENSMUST00000226170;ENSMUST00000100739;ENSMUST00000232492;ENSMUST00000231473;ENSMUST00000226581	GO:0003674(molecular_function);GO:0005634(nucleus);GO:0005635(nuclear envelope);GO:0005737(cytoplasm);GO:0005783(endoplasmic reticulum);GO:0005789(endoplasmic reticulum membrane);GO:0006508(proteolysis);GO:0008150(biological_process);GO:0016020(membrane);GO:0042406(extrinsic component of endoplasmic reticulum membrane);GO:0042406(extrinsic component of endoplasmic reticulum membrane)	NA	NA	NA	OTU deubiquitinase with linear linkage specificity like [Source:MGI Symbol;Acc:MGI:2687281]	protein_coding;retained_intron;nonsense_mediated_decay	61.9939	50.8956	14.3693	9.75368	26.2948	0.028401	0.0001	0.474751	0.0001	0.0001	11.3298	16.5609	4.04971	0.0232033	1	up	yes
ENSMUSG00000026610	Esrrg	ENSMUST00000110938;ENSMUST00000027906;ENSMUST00000110939;ENSMUST00000152927;ENSMUST00000127489	GO:0000977(RNA polymerase II regulatory region sequence-specific DNA binding);GO:0001228(DNA-binding transcription activator activity, RNA polymerase II-specific);GO:0003677(DNA binding);GO:0003700(DNA-binding transcription factor activity);GO:0003707(steroid hormone receptor activity);GO:0004879(nuclear receptor activity);GO:0005496(steroid binding);GO:0005515(protein binding);GO:0005516(calmodu…	NA	K08554	NA	estrogen-related receptor gamma [Source:MGI Symbol;Acc:MGI:1347056]	protein_coding;processed_transcript	0.0001	0.0001	0.0001	0.0001	0.0001	0.0001	3.07717	0.210811	1.1238	0.0775251	0.0001	0.000133645	-12.8693	0.0233638	1	down	yes
ENSMUSG00000028757	Ddost	ENSMUST00000030538	GO:0004576(oligosaccharyl transferase activity);GO:0004579(dolichyl-diphosphooligosaccharide-protein glycotransferase activity);GO:0005783(endoplasmic reticulum);GO:0005789(endoplasmic reticulum membrane);GO:0006486(protein glycosylation);GO:0006487(protein N-linked glycosylation);GO:0008250(oligosaccharyltransferase complex);GO:0016020(membrane);GO:0016021(integral component of membrane);GO:0018…	00510(N-Glycan biosynthesis);04141(Protein processing in endoplasmic reticulum)	K12670	NA	dolichyl-di-phosphooligosaccharide-protein glycotransferase [Source:MGI Symbol;Acc:MGI:1194508]	protein_coding	90.8794	75.2578	109.826	19.4438	45.1061	5.86012	29.8814	14.6014	27.5493	1.46456	31.3051	3.69247	1.88458	0.0234692	1	up	yes
ENSMUSG00000022160	Mettl3	ENSMUST00000022767;ENSMUST00000197394;ENSMUST00000174853;ENSMUST00000174360;ENSMUST00000147768;ENSMUST00000145875;ENSMUST00000174351;ENSMUST00000130550;ENSMUST00000173546;ENSMUST00000127797;ENSMUST00000173656;ENSMUST00000122962;ENSMUST00000173138;ENSMUST00000173896;ENSMUST00000156611	GO:0000398(mRNA splicing, via spliceosome);GO:0001510(RNA methylation);GO:0001734(mRNA (N6-adenosine)-methyltransferase activity);GO:0003729(mRNA binding);GO:0005634(nucleus);GO:0006974(cellular response to DNA damage stimulus);GO:0008173(RNA methyltransferase activity);GO:0009048(dosage compensation by inactivation of X chromosome);GO:0016422(mRNA (2'-O-methyladenosine-N6-)-methyltransferase act…	NA	K05925	EC:2.1.1.348	methyltransferase like 3 [Source:MGI Symbol;Acc:MGI:1927165]	protein_coding;retained_intron;nonsense_mediated_decay	5.162	7.86992	0.282753	11.3493	0.316625	0.39416	0.0576136	0.280952	0.603452	0.145833	0.0400353	19.695	4.29976	0.0235766	1	up	yes
ENSMUSG00000014444	Piezo1	ENSMUST00000156333;ENSMUST00000152596;ENSMUST00000148497;ENSMUST00000155803;ENSMUST00000134304;ENSMUST00000123671;ENSMUST00000128383;ENSMUST00000067252;ENSMUST00000126553	GO:0005783(endoplasmic reticulum);GO:0008381(mechanosensitive ion channel activity);GO:0016020(membrane);GO:0016021(integral component of membrane);GO:0033625(positive regulation of integrin activation);GO:0033634(positive regulation of cell-cell adhesion mediated by integrin);GO:0034220(ion transmembrane transport);GO:0034220(ion transmembrane transport)	NA	K22128	NA	piezo-type mechanosensitive ion channel component 1 [Source:MGI Symbol;Acc:MGI:3603204]	protein_coding;retained_intron;nonsense_mediated_decay	5.72485	0.0001	0.0001	0.0001	0.544919	0.0001	0.0001	0.0001	0.0001	0.0001	0.0001	12540.1	13.6143	0.0236563	1	up	yes
ENSMUSG00000113601	Gm48735	ENSMUST00000222614	NA	NA	NA	NA	predicted gene, 48735 [Source:MGI Symbol;Acc:MGI:6098399]	TEC	2.17746	0.0001	0.0001	9.03236	4.68011	0.007917	0.0001	0.0001	0.0001	0.0001	0.0001	2265.43	11.1456	0.0238638	1	up	yes
ENSMUSG00000096904	Gm3591	ENSMUST00000164408;ENSMUST00000179312	NA	NA	NA	NA	predicted gene 3591 [Source:MGI Symbol;Acc:MGI:3781768]	protein_coding	0.6533	0.862264	0.0001	0.0001	2.06994	0.0001	0.0001	0.0001	0.0001	0.0001	0.0001	7171.41	12.808	0.0244569	1	up	yes
ENSMUSG00000020181	Nav3	ENSMUST00000239301;ENSMUST00000238286;ENSMUST00000160159;ENSMUST00000032719;ENSMUST00000161223;ENSMUST00000163071;ENSMUST00000161582;ENSMUST00000161798	GO:0005515(protein binding);GO:0005524(ATP binding);GO:0007026(negative regulation of microtubule depolymerization);GO:0008017(microtubule binding);GO:0022008(neurogenesis);GO:0030336(negative regulation of cell migration);GO:0031116(positive regulation of microtubule polymerization);GO:0032703(negative regulation of interleukin-2 production);GO:1905929(positive regulation of invadopodium disasse…	NA	NA	NA	neuron navigator 3 [Source:MGI Symbol;Acc:MGI:2183703]	protein_coding;retained_intron;processed_transcript	6.03318	4.23516	10.8022	4.00812	7.74956	1.72829	2.41724	0.892148	0.015478	2.43451	0.972291	4.65651	2.21925	0.0246131	1	up	yes
ENSMUSG00000084371	Gm14113	ENSMUST00000121399	NA	NA	NA	NA	predicted gene 14113 [Source:MGI Symbol;Acc:MGI:3652260]	processed_pseudogene	0.0001	0.0001	0.0001	0.0001	0.0001	0.0001	0.0001	31.0131	0.0001	97.4196	0.0001	4.67169e-06	-17.7076	0.0246319	1	down	yes
ENSMUSG00000105283	Gm33370	ENSMUST00000195935	NA	NA	NA	NA	predicted gene, 33370 [Source:MGI Symbol;Acc:MGI:5592529]	lncRNA	3.69902	1.37319	0.0001	0.0001	7.93042	0.0001	0.0001	0.0001	0.0001	0.0001	0.0001	26005.7	14.6665	0.0246323	1	up	yes
ENSMUSG00000029916	Agk	ENSMUST00000031977;ENSMUST00000201033;ENSMUST00000202856;ENSMUST00000201751;ENSMUST00000201329;ENSMUST00000202949;ENSMUST00000200715;ENSMUST00000201342	GO:0000166(nucleotide binding);GO:0001727(lipid kinase activity);GO:0001729(ceramide kinase activity);GO:0003951(NAD+ kinase activity);GO:0004143(diacylglycerol kinase activity);GO:0005524(ATP binding);GO:0005739(mitochondrion);GO:0005743(mitochondrial inner membrane);GO:0005758(mitochondrial intermembrane space);GO:0016020(membrane);GO:0016301(kinase activity);GO:0016310(phosphorylation);GO:0016…	00561(Glycerolipid metabolism);00561(Glycerolipid metabolism)	K09881	EC:2.7.1.94	acylglycerol kinase [Source:MGI Symbol;Acc:MGI:1917173]	protein_coding;processed_transcript;retained_intron;nonsense_mediated_decay	2.50746	2.23943	0.0547942	3.31009	0.355793	0.0974993	0.0101067	0.027701	0.0001	0.0001	0.0932442	44.4198	5.47313	0.0246471	1	up	yes
ENSMUSG00000015468	Notch4	ENSMUST00000151654;ENSMUST00000128314;ENSMUST00000151867;ENSMUST00000174707;ENSMUST00000156724;ENSMUST00000152714;ENSMUST00000126950;ENSMUST00000126702;ENSMUST00000173389;ENSMUST00000015612;ENSMUST00000141768;ENSMUST00000150441	GO:0001569(branching involved in blood vessel morphogenesis);GO:0001763(morphogenesis of a branching structure);GO:0001886(endothelial cell morphogenesis);GO:0001944(vasculature development);GO:0005112(Notch binding);GO:0005509(calcium ion binding);GO:0005515(protein binding);GO:0005634(nucleus);GO:0005654(nucleoplasm);GO:0005783(endoplasmic reticulum);GO:0005829(cytosol);GO:0005886(plasma membra…	01522(Endocrine resistance);04330(Notch signaling pathway);04919(Thyroid hormone signaling pathway);05165(Human papillomavirus infection);05200(Pathways in cancer);05206(MicroRNAs in cancer);05224(Breast cancer);05224(Breast cancer)	K20996	NA	notch 4 [Source:MGI Symbol;Acc:MGI:107471]	nonsense_mediated_decay;retained_intron;processed_transcript;protein_coding	0.248227	0.0001	0.0001	0.456049	0.087826	0.0001	0.0001	0.0001	0.0001	0.0001	0.0001	1584.6	10.6299	0.0248595	1	up	yes
ENSMUSG00000090698	Apold1	ENSMUST00000167323	GO:0001525(angiogenesis);GO:0001666(response to hypoxia);GO:0005576(extracellular region);GO:0005654(nucleoplasm);GO:0005829(cytosol);GO:0006869(lipid transport);GO:0008289(lipid binding);GO:0016020(membrane);GO:0016021(integral component of membrane);GO:0042118(endothelial cell activation);GO:0042157(lipoprotein metabolic process);GO:0045601(regulation of endothelial cell differentiation)	NA	NA	NA	apolipoprotein L domain containing 1 [Source:MGI Symbol;Acc:MGI:2685921]	protein_coding	2.27513	14.1546	0.0001	0.0001	0.0001	0.0001	0.0001	0.0001	0.0001	0.0001	0.0001	32860.1	15.004	0.0249554	1	up	yes
ENSMUSG00000096370	Gm21992	ENSMUST00000178353;ENSMUST00000178727;ENSMUST00000179909;ENSMUST00000177776;ENSMUST00000172000;ENSMUST00000178404	GO:0003676(nucleic acid binding);GO:0003723(RNA binding);GO:0008270(zinc ion binding);GO:0008270(zinc ion binding)	NA	NA	NA	predicted gene 21992 [Source:MGI Symbol;Acc:MGI:5439461]	nonsense_mediated_decay;retained_intron;protein_coding;processed_transcript	0.000599554	1.01775	0.101708	4.42491e-06	0.833402	0.0001	0.0001	0.00864558	0.0001	0.0001	0.0001	256.316	8.00178	0.025068	1	up	yes
ENSMUSG00000094786	Gm14403	ENSMUST00000142549;ENSMUST00000108947;ENSMUST00000108940	GO:0003676(nucleic acid binding);GO:0005575(cellular_component);GO:0006355(regulation of transcription, DNA-templated);GO:0046872(metal ion binding);GO:0046872(metal ion binding)	NA	NA	NA	predicted gene 14403 [Source:MGI Symbol;Acc:MGI:3649813]	processed_transcript;protein_coding	0.0001	0.0001	0.0001	0.0001	0.0001	6.17547	0.448762	1.65439	0.944063	0.0001	0.0001	6.50556e-05	-13.908	0.0252424	1	down	yes
ENSMUSG00000104213	Ighd	ENSMUST00000194162;ENSMUST00000192250	GO:0003823(antigen binding);GO:0006910(phagocytosis, recognition);GO:0006911(phagocytosis, engulfment);GO:0006958(complement activation, classical pathway);GO:0009897(external side of plasma membrane);GO:0016020(membrane);GO:0016021(integral component of membrane);GO:0016064(immunoglobulin mediated immune response);GO:0016446(somatic hypermutation of immunoglobulin genes);GO:0019815(B cell recept…	NA	NA	NA	immunoglobulin heavy constant delta [Source:MGI Symbol;Acc:MGI:96447]	IG_C_gene	5.87147	23.6578	0.0001	0.0001	0.0001	0.0001	0.0001	0.0001	0.0001	0.0001	0.0001	59059.1	15.8499	0.0254124	1	up	yes
ENSMUSG00000054304	D130007C19Rik	ENSMUST00000067277	NA	NA	NA	NA	RIKEN cDNA D130007C19 gene [Source:MGI Symbol;Acc:MGI:3045257]	pseudogene	0.0001	0.0001	0.0001	0.0001	0.0001	2.94214	1.764	2.88467	0.0001	0.0001	0.526266	7.39164e-05	-13.7237	0.0255113	1	down	yes
ENSMUSG00000097767	Miat	ENSMUST00000182953;ENSMUST00000181535;ENSMUST00000182509;ENSMUST00000182699;ENSMUST00000183036;ENSMUST00000182258	NA	NA	NA	NA	myocardial infarction associated transcript (non-protein coding) [Source:MGI Symbol;Acc:MGI:2444886]	lncRNA	2.1398	0.0001	0.0001	4.30305	0.818794	4.03492	11.3867	9.45201	20.4098	15.8284	12.8662	0.117794	-3.08566	0.0255584	1	down	yes
ENSMUSG00000043895	S1pr2	ENSMUST00000054197;ENSMUST00000216499;ENSMUST00000214218;ENSMUST00000214333	GO:0001664(G protein-coupled receptor binding);GO:0003376(sphingosine-1-phosphate receptor signaling pathway);GO:0004930(G protein-coupled receptor activity);GO:0005178(integrin binding);GO:0005515(protein binding);GO:0005886(plasma membrane);GO:0007165(signal transduction);GO:0007186(G protein-coupled receptor signaling pathway);GO:0010800(positive regulation of peptidyl-threonine phosphorylatio…	04071(Sphingolipid signaling pathway);04080(Neuroactive ligand-receptor interaction);04080(Neuroactive ligand-receptor interaction)	K04292	NA	sphingosine-1-phosphate receptor 2 [Source:MGI Symbol;Acc:MGI:99569]	protein_coding;processed_transcript;retained_intron	0.0001	11.1139	0.0001	0.765758	0.0136856	0.0121984	0.0001	0.0001	0.0133567	0.0001	0.0001	549.881	9.10297	0.0258361	1	up	yes
ENSMUSG00000006522	Itih3	ENSMUST00000006697;ENSMUST00000227181;ENSMUST00000226547;ENSMUST00000228114;ENSMUST00000226179;ENSMUST00000227995	GO:0004867(serine-type endopeptidase inhibitor activity);GO:0005576(extracellular region);GO:0010466(negative regulation of peptidase activity);GO:0010951(negative regulation of endopeptidase activity);GO:0030212(hyaluronan metabolic process);GO:0030414(peptidase inhibitor activity);GO:0062023(collagen-containing extracellular matrix);GO:0062023(collagen-containing extracellular matrix)	NA	NA	NA	inter-alpha trypsin inhibitor, heavy chain 3 [Source:MGI Symbol;Acc:MGI:96620]	protein_coding;retained_intron	5.15078	0.0001	0.0001	0.69437	0.0001	36.1929	22.1331	16.2913	34.1321	1.76635	17.7103	0.0547045	-4.1922	0.0259265	1	down	yes
ENSMUSG00000085389	1700003M07Rik	ENSMUST00000139884;ENSMUST00000147634	NA	NA	NA	NA	RIKEN cDNA 1700003M07 gene [Source:MGI Symbol;Acc:MGI:1919475]	lncRNA	0.0001	7.10077	0.150224	0.0001	2.38278	0.0001	0.0001	0.0001	0.0001	0.0001	0.0001	19267.9	14.2339	0.0259749	1	up	yes
ENSMUSG00000026896	Ifih1	ENSMUST00000028259;ENSMUST00000176431;ENSMUST00000175964;ENSMUST00000176388;ENSMUST00000112459	GO:0000166(nucleotide binding);GO:0002376(immune system process);GO:0003677(DNA binding);GO:0003723(RNA binding);GO:0003724(RNA helicase activity);GO:0003725(double-stranded RNA binding);GO:0003727(single-stranded RNA binding);GO:0004386(helicase activity);GO:0005515(protein binding);GO:0005524(ATP binding);GO:0005634(nucleus);GO:0005737(cytoplasm);GO:0008270(zinc ion binding);GO:0009615(response…	04622(RIG-I-like receptor signaling pathway);05161(Hepatitis B);05162(Measles);05164(Influenza A);05168(Herpes simplex virus 1 infection);05168(Herpes simplex virus 1 infection)	K12647	EC:3.6.4.13	interferon induced with helicase C domain 1 [Source:MGI Symbol;Acc:MGI:1918836]	protein_coding;retained_intron;processed_transcript	0.178343	0.0001	7.72759	0.0001	0.0001	0.0001	0.0001	0.0001	0.0001	0.0001	0.0001	15812.5	13.9488	0.0260014	1	up	yes
ENSMUSG00000063659	Zbtb18	ENSMUST00000193480;ENSMUST00000077225;ENSMUST00000195549;ENSMUST00000094276;ENSMUST00000195002;ENSMUST00000195388;ENSMUST00000194269;ENSMUST00000193440;ENSMUST00000195612;ENSMUST00000192699;ENSMUST00000192851;ENSMUST00000194319	GO:0000122(negative regulation of transcription by RNA polymerase II);GO:0001701(in utero embryonic development);GO:0003676(nucleic acid binding);GO:0003677(DNA binding);GO:0003713(transcription coactivator activity);GO:0005515(protein binding);GO:0005634(nucleus);GO:0006974(cellular response to DNA damage stimulus);GO:0007275(multicellular organism development);GO:0007519(skeletal muscle tissue …	NA	K23196	NA	zinc finger and BTB domain containing 18 [Source:MGI Symbol;Acc:MGI:1353609]	protein_coding;processed_transcript	11.7321	0.426351	4.4178	0.420921	6.45326	3.76312	8.91111	26.3977	33.9351	19.7015	29.7541	0.229788	-2.12162	0.0260301	1	down	yes
ENSMUSG00000024818	Slc25a45	ENSMUST00000155697;ENSMUST00000235340;ENSMUST00000145200;ENSMUST00000125114;ENSMUST00000141362;ENSMUST00000136833;ENSMUST00000025732	GO:0005739(mitochondrion);GO:0005743(mitochondrial inner membrane);GO:0006844(acyl carnitine transport);GO:0006865(amino acid transport);GO:0015227(acyl carnitine transmembrane transporter activity);GO:0016020(membrane);GO:0016021(integral component of membrane);GO:0022857(transmembrane transporter activity);GO:0055085(transmembrane transport);GO:1902616(acyl carnitine transmembrane transport);GO…	NA	K15123	NA	solute carrier family 25, member 45 [Source:MGI Symbol;Acc:MGI:2147731]	protein_coding	19.17	0.0001	0.0001	0.0001	1.54478	0.0001	0.0001	0.0001	0.0001	0.0001	0.0001	41430.1	15.3384	0.0260593	1	up	yes
ENSMUSG00000092260	Zfp963	ENSMUST00000130458;ENSMUST00000154063	GO:0003676(nucleic acid binding);GO:0005575(cellular_component);GO:0006355(regulation of transcription, DNA-templated);GO:0046872(metal ion binding);GO:0046872(metal ion binding)	NA	NA	NA	zinc finger protein 963 [Source:MGI Symbol;Acc:MGI:4867078]	protein_coding	14.1292	8.09785	0.0001	0.0001	0.0001	0.0001	0.0001	0.0001	0.0001	0.0001	0.0001	44454.7	15.44	0.0261436	1	up	yes
ENSMUSG00000025037	Maoa	ENSMUST00000026013	GO:0005515(protein binding);GO:0005739(mitochondrion);GO:0005741(mitochondrial outer membrane);GO:0005829(cytosol);GO:0006584(catecholamine metabolic process);GO:0008131(primary amine oxidase activity);GO:0009967(positive regulation of signal transduction);GO:0016020(membrane);GO:0016021(integral component of membrane);GO:0016491(oxidoreductase activity);GO:0042135(neurotransmitter catabolic proc…	00260(Glycine, serine and threonine metabolism);00330(Arginine and proline metabolism);00340(Histidine metabolism);00350(Tyrosine metabolism);00360(Phenylalanine metabolism);00380(Tryptophan metabolism);00982(Drug metabolism - cytochrome P450);04726(Serotonergic synapse);04728(Dopaminergic synapse);05030(Cocaine addiction);05031(Amphetamine addiction);05034(Alcoholism)	K00274	EC:1.4.3.4	monoamine oxidase A [Source:MGI Symbol;Acc:MGI:96915]	protein_coding	5.58478	3.86956	1.93336	5.23913	0.0001	33.9771	6.5832	10.855	18.2709	24.5274	26.7067	0.165004	-2.59943	0.0262595	1	down	yes
ENSMUSG00000056749	Nfil3	ENSMUST00000071065	GO:0000122(negative regulation of transcription by RNA polymerase II);GO:0000977(RNA polymerase II regulatory region sequence-specific DNA binding);GO:0000978(RNA polymerase II proximal promoter sequence-specific DNA binding);GO:0001227(DNA-binding transcription repressor activity, RNA polymerase II-specific);GO:0003677(DNA binding);GO:0003700(DNA-binding transcription factor activity);GO:0005515…	NA	K09059	NA	nuclear factor, interleukin 3, regulated [Source:MGI Symbol;Acc:MGI:109495]	protein_coding	13.7573	0.0001	0.0001	11.3307	0.0001	0.0001	0.0001	0.0001	0.0001	0.0001	0.0001	50176.8	15.6147	0.0262614	1	up	yes
ENSMUSG00000051329	Nup160	ENSMUST00000057481;ENSMUST00000130629;ENSMUST00000136739;ENSMUST00000132595;ENSMUST00000145669;ENSMUST00000126503;ENSMUST00000154036	GO:0000776(kinetochore);GO:0005634(nucleus);GO:0005643(nuclear pore);GO:0006406(mRNA export from nucleus);GO:0015031(protein transport);GO:0017056(structural constituent of nuclear pore);GO:0031080(nuclear pore outer ring);GO:0051028(mRNA transport);GO:0072006(nephron development);GO:0072006(nephron development)	03013(RNA transport);03013(RNA transport)	K14303	NA	nucleoporin 160 [Source:MGI Symbol;Acc:MGI:1926227]	protein_coding;processed_transcript	0.0001	0.0001	0.0001	0.0001	0.0001	0.578161	0.0001	0.0376496	0.502945	0.0001	0.251334	0.000437864	-11.1572	0.0262696	1	down	yes
ENSMUSG00000074001	Klhl40	ENSMUST00000098272;ENSMUST00000216358	GO:0005515(protein binding);GO:0031397(negative regulation of protein ubiquitination);GO:0048741(skeletal muscle fiber development);GO:0048741(skeletal muscle fiber development)	NA	K10473	NA	kelch-like 40 [Source:MGI Symbol;Acc:MGI:1919580]	protein_coding;retained_intron	4.43331	16.8066	0.0001	0.0001	0.0001	0.0001	0.0001	0.0001	0.0001	0.0001	0.0001	42480.4	15.3745	0.0263484	1	up	yes
ENSMUSG00000109992	Gm45650	ENSMUST00000211162	NA	NA	NA	NA	predicted gene 45650 [Source:MGI Symbol;Acc:MGI:5791486]	lncRNA	0.0001	0.0001	0.0001	0.0001	0.0001	29.4907	0.0001	0.0001	0.0001	0.0001	22.5674	1.15255e-05	-16.4048	0.0264473	1	down	yes
ENSMUSG00000040133	Gpr176	ENSMUST00000039160	GO:0004930(G protein-coupled receptor activity);GO:0005886(plasma membrane);GO:0007165(signal transduction);GO:0007186(G protein-coupled receptor signaling pathway);GO:0007193(adenylate cyclase-inhibiting G protein-coupled receptor signaling pathway);GO:0016020(membrane);GO:0016021(integral component of membrane);GO:0048511(rhythmic process);GO:0048512(circadian behavior)	NA	K08442	NA	G protein-coupled receptor 176 [Source:MGI Symbol;Acc:MGI:2685858]	protein_coding	4.43998	0.0001	0.0001	0.0001	8.91205	0.0001	0.0001	0.0001	0.0001	0.0001	0.0001	26704.7	14.7048	0.0264831	1	up	yes
ENSMUSG00000113852	Gm48062	ENSMUST00000221902	NA	NA	NA	NA	predicted gene, 48062 [Source:MGI Symbol;Acc:MGI:6097387]	TEC	0.0001	0.0001	0.0001	0.0001	0.0001	0.09403	0.267161	4.63646	0.0001	3.47228	0.0001	7.08371e-05	-13.7851	0.026682	1	down	yes
ENSMUSG00000060275	Nrg2	ENSMUST00000115713;ENSMUST00000225173;ENSMUST00000115705;ENSMUST00000115712;ENSMUST00000237681	GO:0005102(signaling receptor binding);GO:0007399(nervous system development);GO:0016020(membrane);GO:0016021(integral component of membrane);GO:0016021(integral component of membrane)	01521(EGFR tyrosine kinase inhibitor resistance);04012(ErbB signaling pathway);04012(ErbB signaling pathway)	K05456	NA	neuregulin 2 [Source:MGI Symbol;Acc:MGI:1098246]	protein_coding;processed_transcript;nonsense_mediated_decay	0.0001	0.0001	0.0001	12.7861	4.51793	0.0001	0.0001	0.0001	0.0001	0.0001	0.0001	34608.7	15.0788	0.0267742	1	up	yes
ENSMUSG00000031970	Dbndd1	ENSMUST00000176155;ENSMUST00000177240;ENSMUST00000176286	GO:0005737(cytoplasm);GO:0005737(cytoplasm)	NA	NA	NA	dysbindin (dystrobrevin binding protein 1) domain containing 1 [Source:MGI Symbol;Acc:MGI:1919435]	protein_coding	0.457685	0.0001	0.0001	0.0001	0.0001	0.0001	14.4171	0.0001	34.3417	39.8947	8.51197	0.00565737	-7.46565	0.026859	1	down	yes
ENSMUSG00000021886	Gpr65	ENSMUST00000075072	GO:0004930(G protein-coupled receptor activity);GO:0005886(plasma membrane);GO:0007165(signal transduction);GO:0007186(G protein-coupled receptor signaling pathway);GO:0007189(adenylate cyclase-activating G protein-coupled receptor signaling pathway);GO:0010447(response to acidic pH);GO:0016020(membrane);GO:0016021(integral component of membrane);GO:0031532(actin cytoskeleton reorganization);GO:0…	NA	K08416	NA	G-protein coupled receptor 65 [Source:MGI Symbol;Acc:MGI:108031]	protein_coding	0.14566	0.550198	0.0001	0.0001	2.25077	0.0001	0.0001	0.0001	0.0001	0.0001	0.0001	5893.66	12.5249	0.0270109	1	up	yes
ENSMUSG00000041559	Fmod	ENSMUST00000048183;ENSMUST00000162779	GO:0005515(protein binding);GO:0005576(extracellular region);GO:0005615(extracellular space);GO:0030199(collagen fibril organization);GO:0062023(collagen-containing extracellular matrix);GO:0062023(collagen-containing extracellular matrix)	04350(TGF-beta signaling pathway);04350(TGF-beta signaling pathway)	K08121	NA	fibromodulin [Source:MGI Symbol;Acc:MGI:1328364]	protein_coding	0.0001	0.0001	0.0001	0.0001	0.0001	31.2585	3.1576	0.0001	0.0001	0.0001	0.0001	1.74335e-05	-15.8078	0.0270348	1	down	yes
ENSMUSG00000046794	Ppp1r3b	ENSMUST00000211472;ENSMUST00000211648;ENSMUST00000210337;ENSMUST00000070481	GO:0000164(protein phosphatase type 1 complex);GO:0004721(phosphoprotein phosphatase activity);GO:0005515(protein binding);GO:0005975(carbohydrate metabolic process);GO:0005977(glycogen metabolic process);GO:0005979(regulation of glycogen biosynthetic process);GO:0005981(regulation of glycogen catabolic process);GO:0006470(protein dephosphorylation);GO:0019888(protein phosphatase regulator activi…	04910(Insulin signaling pathway);04931(Insulin resistance);04931(Insulin resistance)	K07189	NA	protein phosphatase 1, regulatory subunit 3B [Source:MGI Symbol;Acc:MGI:2177268]	processed_transcript;protein_coding	5.31836	0.0001	0.0001	0.0001	2.75281	0.0001	0.0001	0.0001	0.0001	0.0001	0.0001	16142.9	13.9786	0.0273012	1	up	yes
ENSMUSG00000054690	Emcn	ENSMUST00000122064;ENSMUST00000128985;ENSMUST00000197511;ENSMUST00000119475	GO:0001525(angiogenesis);GO:0005886(plasma membrane);GO:0016020(membrane);GO:0016021(integral component of membrane);GO:0030155(regulation of cell adhesion);GO:0030246(carbohydrate binding);GO:0098609(cell-cell adhesion);GO:0098609(cell-cell adhesion)	NA	K16664	NA	endomucin [Source:MGI Symbol;Acc:MGI:1891716]	protein_coding;retained_intron	1.48921	0.0001	0.0001	0.0001	7.91726	0.0001	0.0001	0.0001	0.0001	0.0001	0.0001	18813.5	14.1995	0.0274973	1	up	yes
ENSMUSG00000021120	Pigh	ENSMUST00000072154;ENSMUST00000217979;ENSMUST00000217998	GO:0000506(glycosylphosphatidylinositol-N-acetylglucosaminyltransferase (GPI-GnT) complex);GO:0003674(molecular_function);GO:0005737(cytoplasm);GO:0006506(GPI anchor biosynthetic process);GO:0016020(membrane);GO:0016021(integral component of membrane);GO:0016740(transferase activity);GO:0016757(transferase activity, transferring glycosyl groups);GO:0017176(phosphatidylinositol N-acetylglucosaminy…	00563(Glycosylphosphatidylinositol (GPI)-anchor biosynthesis);00563(Glycosylphosphatidylinositol (GPI)-anchor biosynthesis)	K03858	NA	phosphatidylinositol glycan anchor biosynthesis, class H [Source:MGI Symbol;Acc:MGI:99463]	protein_coding;retained_intron	2.29618	0.0001	0.0001	11.6532	0.0001	0.0001	0.0001	0.0001	0.0001	0.0001	0.0001	27899.3	14.7679	0.0275303	1	up	yes
ENSMUSG00000046541	Zfp526	ENSMUST00000055604	GO:0003676(nucleic acid binding);GO:0003677(DNA binding);GO:0005634(nucleus);GO:0008150(biological_process);GO:0046872(metal ion binding)	NA	NA	NA	zinc finger protein 526 [Source:MGI Symbol;Acc:MGI:2445181]	protein_coding	0.445548	0.0001	0.0001	1.69629	0.032274	0.0001	0.0001	0.0001	0.0001	0.0001	0.0001	4348.63	12.0863	0.027691	1	up	yes
ENSMUSG00000031264	Btk	ENSMUST00000033617;ENSMUST00000132664;ENSMUST00000150245;ENSMUST00000113213;ENSMUST00000128333	GO:0000166(nucleotide binding);GO:0001805(positive regulation of type III hypersensitivity);GO:0001812(positive regulation of type I hypersensitivity);GO:0001818(negative regulation of cytokine production);GO:0002250(adaptive immune response);GO:0002344(B cell affinity maturation);GO:0002376(immune system process);GO:0002553(histamine secretion by mast cell);GO:0004672(protein kinase activity);GO…	04064(NF-kappa B signaling pathway);04380(Osteoclast differentiation);04611(Platelet activation);04662(B cell receptor signaling pathway);04664(Fc epsilon RI signaling pathway);05169(Epstein-Barr virus infection);05340(Primary immunodeficiency);05340(Primary immunodeficiency)	K07370	EC:2.7.10.2	Bruton agammaglobulinemia tyrosine kinase [Source:MGI Symbol;Acc:MGI:88216]	protein_coding;retained_intron;processed_transcript	6.96416	0.0001	0.0001	0.0001	8.59028	0.0001	0.0001	0.0001	0.0001	0.0001	0.0001	31109.5	14.9251	0.0276963	1	up	yes
ENSMUSG00000056144	Trim34a	ENSMUST00000106848;ENSMUST00000060315;ENSMUST00000106849	GO:0005515(protein binding);GO:0008270(zinc ion binding);GO:0046872(metal ion binding);GO:0046872(metal ion binding)	NA	K11999	NA	tripartite motif-containing 34A [Source:MGI Symbol;Acc:MGI:2137359]	protein_coding	8.58004	0.0001	0.0001	0.0001	10.2134	0.0001	0.0001	0.0001	0.0001	0.0001	0.0001	37587.5	15.198	0.0277004	1	up	yes
ENSMUSG00000018920	Cxcl16	ENSMUST00000019064;ENSMUST00000154475;ENSMUST00000126391	GO:0005041(low-density lipoprotein particle receptor activity);GO:0005044(scavenger receptor activity);GO:0005125(cytokine activity);GO:0005615(extracellular space);GO:0006898(receptor-mediated endocytosis);GO:0006935(chemotaxis);GO:0007165(signal transduction);GO:0008009(chemokine activity);GO:0010818(T cell chemotaxis);GO:0016020(membrane);GO:0016021(integral component of membrane);GO:0030307(p…	NA	NA	NA	chemokine (C-X-C motif) ligand 16 [Source:MGI Symbol;Acc:MGI:1932682]	protein_coding;retained_intron;nonsense_mediated_decay	9.38282	0.0001	0.0001	0.0001	6.87307	0.0001	0.0001	0.0001	0.0001	0.0001	0.0001	32512.4	14.9887	0.0277121	1	up	yes
ENSMUSG00000008393	Carhsp1	ENSMUST00000008537	GO:0000177(cytoplasmic exosome (RNase complex));GO:0000932(P-body);GO:0003676(nucleic acid binding);GO:0003723(RNA binding);GO:0003730(mRNA 3'-UTR binding);GO:0005515(protein binding);GO:0005737(cytoplasm);GO:0005829(cytosol);GO:0043186(P granule);GO:0043488(regulation of mRNA stability)	NA	NA	NA	calcium regulated heat stable protein 1 [Source:MGI Symbol;Acc:MGI:1196368]	protein_coding	17.2703	11.4635	10.3389	2.7195	25.2159	42.841	48.6381	44.1651	63.1456	8.35033	57.4921	0.303854	-1.71855	0.0278214	1	down	yes
ENSMUSG00000034987	Hrh2	ENSMUST00000038101;ENSMUST00000211742;ENSMUST00000209846	GO:0001696(gastric acid secretion);GO:0001697(histamine-induced gastric acid secretion);GO:0001698(gastrin-induced gastric acid secretion);GO:0003382(epithelial cell morphogenesis);GO:0004930(G protein-coupled receptor activity);GO:0004969(histamine receptor activity);GO:0004993(G protein-coupled serotonin receptor activity);GO:0005886(plasma membrane);GO:0005887(integral component of plasma memb…	04020(Calcium signaling pathway);04080(Neuroactive ligand-receptor interaction);04971(Gastric acid secretion);04971(Gastric acid secretion)	K04150	NA	histamine receptor H2 [Source:MGI Symbol;Acc:MGI:108482]	protein_coding;nonsense_mediated_decay	1.5619	0.0001	0.0001	0.0001	6.79106	0.0001	0.0001	0.0001	0.0001	0.0001	0.0001	16706.5	14.0281	0.0279707	1	up	yes
ENSMUSG00000025044	Msr1	ENSMUST00000170091;ENSMUST00000210681;ENSMUST00000210525;ENSMUST00000026021;ENSMUST00000210589	GO:0001540(amyloid-beta binding);GO:0005044(scavenger receptor activity);GO:0005581(collagen trimer);GO:0005829(cytosol);GO:0005886(plasma membrane);GO:0006897(endocytosis);GO:0006898(receptor-mediated endocytosis);GO:0006911(phagocytosis, engulfment);GO:0010629(negative regulation of gene expression);GO:0010744(positive regulation of macrophage derived foam cell differentiation);GO:0010886(posit…	04145(Phagosome);04145(Phagosome)	K06558	NA	macrophage scavenger receptor 1 [Source:MGI Symbol;Acc:MGI:98257]	protein_coding;processed_transcript;retained_intron	1.43989	6.29408	0.0001	0.0001	0.0001	0.0001	0.0001	0.0001	0.0001	0.0001	0.0001	15468.5	13.9171	0.0279922	1	up	yes
ENSMUSG00000050088	1600012H06Rik	ENSMUST00000164837;ENSMUST00000052691;ENSMUST00000174004;ENSMUST00000174163	GO:0003674(molecular_function);GO:0005576(extracellular region);GO:0006915(apoptotic process);GO:0008150(biological_process);GO:0008150(biological_process)	NA	NA	NA	RIKEN cDNA 1600012H06 gene [Source:MGI Symbol;Acc:MGI:1915162]	protein_coding;processed_transcript	0.0855798	0.0001	0.0001	0.0001	0.164147	12.4881	1.32986	7.58076	0.0001	32.5324	0.0001	0.00556322	-7.48986	0.0280287	1	down	yes
ENSMUSG00000028646	Rragc	ENSMUST00000155757;ENSMUST00000030399;ENSMUST00000155454;ENSMUST00000133445;ENSMUST00000143635	GO:0000166(nucleotide binding);GO:0003924(GTPase activity);GO:0005515(protein binding);GO:0005525(GTP binding);GO:0005634(nucleus);GO:0005654(nucleoplasm);GO:0005737(cytoplasm);GO:0005764(lysosome);GO:0009267(cellular response to starvation);GO:0010506(regulation of autophagy);GO:0019003(GDP binding);GO:0032006(regulation of TOR signaling);GO:0032008(positive regulation of TOR signaling);GO:00341…	04140(Autophagy - animal);04150(mTOR signaling pathway);04150(mTOR signaling pathway)	K16186	NA	Ras-related GTP binding C [Source:MGI Symbol;Acc:MGI:1858751]	nonsense_mediated_decay;protein_coding;processed_transcript;retained_intron	21.6478	63.2572	37.7239	0.0001	24.687	4.16684	0.613532	0.983266	0.685073	0.0001	9.77958	10.8932	3.44536	0.0282456	1	up	yes
ENSMUSG00000036167	Pphln1	ENSMUST00000109256;ENSMUST00000229071;ENSMUST00000049122;ENSMUST00000165935;ENSMUST00000229721;ENSMUST00000230385;ENSMUST00000068457	GO:0045892(negative regulation of transcription, DNA-templated);GO:0045892(negative regulation of transcription, DNA-templated)	NA	K21872	NA	periphilin 1 [Source:MGI Symbol;Acc:MGI:1917029]	protein_coding;processed_transcript	5.55548	5.33292	2.5924	7.21782	5.75455	0.0001	0.0873825	0.029966	0.667179	0.0001	0.0001	40.4468	5.33795	0.0282646	1	up	yes
ENSMUSG00000019851	Perp	ENSMUST00000019998	GO:0002934(desmosome organization);GO:0005739(mitochondrion);GO:0005794(Golgi apparatus);GO:0005886(plasma membrane);GO:0005887(integral component of plasma membrane);GO:0006915(apoptotic process);GO:0007155(cell adhesion);GO:0007219(Notch signaling pathway);GO:0016020(membrane);GO:0016021(integral component of membrane);GO:0030054(cell junction);GO:0030057(desmosome);GO:0034113(heterotypic cell-…	04115(p53 signaling pathway)	K10136	NA	PERP, TP53 apoptosis effector [Source:MGI Symbol;Acc:MGI:1929938]	protein_coding	0.0001	0.0001	0.0001	0.0001	0.0001	16.4185	0.0001	11.1222	1.92599	0.0001	0.0001	2.03618e-05	-15.5838	0.0285245	1	down	yes
ENSMUSG00000053545	6430503K07Rik	ENSMUST00000144411	NA	NA	NA	NA	RIKEN cDNA 6430503K07 gene [Source:MGI Symbol;Acc:MGI:1925318]	lncRNA	0.0001	0.0001	0.0001	0.0001	0.0001	0.0001	8.9902	4.44728	0.528782	0.0001	8.99934	2.61258e-05	-15.2242	0.0286592	1	down	yes
ENSMUSG00000047767	Atg16l2	ENSMUST00000120267;ENSMUST00000124617;ENSMUST00000131988;ENSMUST00000143630;ENSMUST00000140553;ENSMUST00000207740;ENSMUST00000153327;ENSMUST00000140059;ENSMUST00000123970;ENSMUST00000151297;ENSMUST00000134531;ENSMUST00000146445;ENSMUST00000123835;ENSMUST00000139609;ENSMUST00000209093;ENSMUST00000122116;ENSMUST00000207121	GO:0000045(autophagosome assembly);GO:0000421(autophagosome membrane);GO:0003674(molecular_function);GO:0005515(protein binding);GO:0005654(nucleoplasm);GO:0005737(cytoplasm);GO:0006914(autophagy);GO:0015031(protein transport);GO:0039689(negative stranded viral RNA replication);GO:0039689(negative stranded viral RNA replication)	04140(Autophagy - animal);04140(Autophagy - animal)	K20868	NA	autophagy related 16-like 2 (S. cerevisiae) [Source:MGI Symbol;Acc:MGI:1920933]	protein_coding;retained_intron;nonsense_mediated_decay;processed_transcript	2.3763	0.0001	0.0001	0.0001	3.05054	0.0001	0.0001	0.0001	0.0001	0.0001	0.0001	10854.3	13.406	0.028694	1	up	yes
ENSMUSG00000002524	Puf60	ENSMUST00000002599;ENSMUST00000100527;ENSMUST00000229030;ENSMUST00000230968;ENSMUST00000228459;ENSMUST00000229474;ENSMUST00000227316;ENSMUST00000227251;ENSMUST00000229496;ENSMUST00000230143;ENSMUST00000230924	GO:0003676(nucleic acid binding);GO:0003677(DNA binding);GO:0003723(RNA binding);GO:0005634(nucleus);GO:0005654(nucleoplasm);GO:0006397(mRNA processing);GO:0006915(apoptotic process);GO:0008380(RNA splicing);GO:0030054(cell junction);GO:0042802(identical protein binding);GO:0042802(identical protein binding)	03040(Spliceosome);03040(Spliceosome)	K12838	NA	poly-U binding splicing factor 60 [Source:MGI Symbol;Acc:MGI:1915209]	protein_coding;retained_intron;nonsense_mediated_decay;processed_transcript	51.6061	65.6244	81.6783	57.2787	40.7094	30.6761	20.9016	21.6223	21.827	30.1047	25.0495	2.37231	1.24629	0.0287434	1	up	yes
ENSMUSG00000039497	Dse	ENSMUST00000048010;ENSMUST00000216774;ENSMUST00000216194;ENSMUST00000217051;ENSMUST00000215547	GO:0005654(nucleoplasm);GO:0005783(endoplasmic reticulum);GO:0005794(Golgi apparatus);GO:0005829(cytosol);GO:0015012(heparan sulfate proteoglycan biosynthetic process);GO:0016020(membrane);GO:0016021(integral component of membrane);GO:0016853(isomerase activity);GO:0030204(chondroitin sulfate metabolic process);GO:0030205(dermatan sulfate metabolic process);GO:0030206(chondroitin sulfate biosynth…	00532(Glycosaminoglycan biosynthesis - chondroitin sulfate / dermatan sulfate);00532(Glycosaminoglycan biosynthesis - chondroitin sulfate / dermatan sulfate)	K01794	EC:5.1.3.19	dermatan sulfate epimerase [Source:MGI Symbol;Acc:MGI:2443455]	protein_coding;processed_transcript	2.90188	0.0001	0.0001	0.0001	6.31184	0.0001	0.0001	0.0001	0.0001	0.0001	0.0001	18428	14.1696	0.0289236	1	up	yes
ENSMUSG00000044092	C130050O18Rik	ENSMUST00000052176;ENSMUST00000163940;ENSMUST00000164078	GO:0003674(molecular_function);GO:0005575(cellular_component);GO:0008150(biological_process);GO:0016020(membrane);GO:0016021(integral component of membrane);GO:0016021(integral component of membrane)	NA	NA	NA	RIKEN cDNA C130050O18 gene [Source:MGI Symbol;Acc:MGI:2442694]	protein_coding;nonsense_mediated_decay	10.5766	0.0001	0.0001	0.0001	3.95119	0.0001	0.0001	0.0001	0.0001	0.0001	0.0001	29056.2	14.8266	0.0290583	1	up	yes
ENSMUSG00000056310	Tyw1	ENSMUST00000040213;ENSMUST00000173375;ENSMUST00000044204;ENSMUST00000147619;ENSMUST00000100662	GO:0000166(nucleotide binding);GO:0003824(catalytic activity);GO:0008033(tRNA processing);GO:0008150(biological_process);GO:0010181(FMN binding);GO:0016020(membrane);GO:0016021(integral component of membrane);GO:0016829(lyase activity);GO:0046872(metal ion binding);GO:0051536(iron-sulfur cluster binding);GO:0051539(4 iron, 4 sulfur cluster binding);GO:0055114(oxidation-reduction process);GO:01025…	NA	K15449	EC:4.1.3.44	tRNA-yW synthesizing protein 1 homolog (S. cerevisiae) [Source:MGI Symbol;Acc:MGI:2141161]	protein_coding;retained_intron	4.09368	1.62087	0.0001	0.0001	0.0001	0.0001	0.0001	0.0001	0.0001	0.0001	0.0001	11429.7	13.4805	0.0291137	1	up	yes
ENSMUSG00000017713	Tha1	ENSMUST00000033230;ENSMUST00000138354;ENSMUST00000153989	GO:0003824(catalytic activity);GO:0005829(cytosol);GO:0006520(cellular amino acid metabolic process);GO:0006545(glycine biosynthetic process);GO:0006567(threonine catabolic process);GO:0008732(L-allo-threonine aldolase activity);GO:0016829(lyase activity);GO:0016829(lyase activity)	00260(Glycine, serine and threonine metabolism);00260(Glycine, serine and threonine metabolism)	K01620	EC:4.1.2.48	threonine aldolase 1 [Source:MGI Symbol;Acc:MGI:1919026]	protein_coding;processed_transcript	5.27432	0.0001	0.0001	0.0001	10.1722	0.0001	0.0001	0.0001	0.0001	0.0001	0.0001	30893.6	14.915	0.0291489	1	up	yes
ENSMUSG00000020904	Cfap52	ENSMUST00000021287;ENSMUST00000126766;ENSMUST00000123900;ENSMUST00000142929	GO:0003674(molecular_function);GO:0005515(protein binding);GO:0005737(cytoplasm);GO:0005929(cilium);GO:0031514(motile cilium);GO:0042995(cell projection);GO:0042995(cell projection)	NA	NA	NA	cilia and flagella associated protein 52 [Source:MGI Symbol;Acc:MGI:1919110]	protein_coding;processed_transcript	0.0001	20.719	0.0001	1.1261	0.0001	0.0001	0.0001	0.0001	0.0001	0.0001	0.0001	43690.8	15.415	0.029251	1	up	yes
ENSMUSG00000032846	Zswim6	ENSMUST00000105097;ENSMUST00000225197;ENSMUST00000225822;ENSMUST00000224719	GO:0003674(molecular_function);GO:0007399(nervous system development);GO:0008270(zinc ion binding);GO:0021773(striatal medium spiny neuron differentiation);GO:0031462(Cul2-RING ubiquitin ligase complex);GO:0032420(stereocilium);GO:0046872(metal ion binding);GO:0048812(neuron projection morphogenesis);GO:1902667(regulation of axon guidance);GO:2001222(regulation of neuron migration);GO:2001222(reg…	NA	NA	NA	zinc finger SWIM-type containing 6 [Source:MGI Symbol;Acc:MGI:1914513]	protein_coding;processed_transcript;retained_intron	2.94061	1.86978	4.40991	2.20348	0.105437	0.0001	0.120392	0.0151144	0.0001	0.0001	0.0001	101.798	6.66957	0.0292927	1	up	yes
ENSMUSG00000110760	Gm39456	ENSMUST00000214759;ENSMUST00000216606	NA	NA	NA	NA	predicted gene, 39456 [Source:MGI Symbol;Acc:MGI:5622341]	lncRNA	0.0001	20.9729	0.0001	16.4601	0.0001	0.0001	0.0001	0.0001	0.0001	0.0001	0.0001	74866.7	16.192	0.0293315	1	up	yes
ENSMUSG00000040152	Thbs1	ENSMUST00000039559;ENSMUST00000142588	GO:0000187(activation of MAPK activity);GO:0001786(phosphatidylserine binding);GO:0001937(negative regulation of endothelial cell proliferation);GO:0001953(negative regulation of cell-matrix adhesion);GO:0001968(fibronectin binding);GO:0002040(sprouting angiogenesis);GO:0002544(chronic inflammatory response);GO:0002581(negative regulation of antigen processing and presentation of peptide or polys…	04015(Rap1 signaling pathway);04115(p53 signaling pathway);04145(Phagosome);04151(PI3K-Akt signaling pathway);04350(TGF-beta signaling pathway);04510(Focal adhesion);04512(ECM-receptor interaction);05144(Malaria);05165(Human papillomavirus infection);05205(Proteoglycans in cancer);05206(MicroRNAs in cancer);05219(Bladder cancer);05219(Bladder cancer)	K16857	NA	thrombospondin 1 [Source:MGI Symbol;Acc:MGI:98737]	protein_coding;retained_intron	1.94807	0.0001	5.32104	0.0001	0.0001	0.0001	0.0001	0.0001	0.0001	0.0001	0.0001	14538.8	13.8276	0.0293657	1	up	yes
ENSMUSG00000006471	Ndor1	ENSMUST00000114349;ENSMUST00000100329;ENSMUST00000132128;ENSMUST00000123472;ENSMUST00000148589;ENSMUST00000137355;ENSMUST00000141808;ENSMUST00000147866;ENSMUST00000129705;ENSMUST00000132591	GO:0003958(NADPH-hemoprotein reductase activity);GO:0005654(nucleoplasm);GO:0005737(cytoplasm);GO:0005829(cytosol);GO:0008219(cell death);GO:0010181(FMN binding);GO:0016226(iron-sulfur cluster assembly);GO:0016491(oxidoreductase activity);GO:0016651(oxidoreductase activity, acting on NAD(P)H);GO:0016709(oxidoreductase activity, acting on paired donors, with incorporation or reduction of molecular…	NA	NA	NA	NADPH dependent diflavin oxidoreductase 1 [Source:MGI Symbol;Acc:MGI:1926047]	protein_coding;nonsense_mediated_decay;retained_intron;processed_transcript	5.56692	0.0001	0.0001	0.869468	8.81054	0.0001	0.0001	0.0001	0.0001	0.0238615	0.0001	751.043	9.55275	0.0293905	1	up	yes
ENSMUSG00000074361	C5ar2	ENSMUST00000238893;ENSMUST00000171425;ENSMUST00000238927;ENSMUST00000098792	GO:0002430(complement receptor mediated signaling pathway);GO:0004875(complement receptor activity);GO:0004878(complement component C5a receptor activity);GO:0004930(G protein-coupled receptor activity);GO:0005623(cell);GO:0005886(plasma membrane);GO:0006935(chemotaxis);GO:0006954(inflammatory response);GO:0007165(signal transduction);GO:0007186(G protein-coupled receptor signaling pathway);GO:00…	NA	K04171	NA	complement component 5a receptor 2 [Source:MGI Symbol;Acc:MGI:2442013]	protein_coding	0.00783128	1.2885	0.0001	0.0001	0.652795	0.0001	0.0001	0.0001	0.0001	0.0001	0.0001	3898.65	11.9288	0.0294046	1	up	yes
ENSMUSG00000074364	Ehd2	ENSMUST00000098799;ENSMUST00000144956	GO:0000166(nucleotide binding);GO:0005509(calcium ion binding);GO:0005515(protein binding);GO:0005524(ATP binding);GO:0005525(GTP binding);GO:0005737(cytoplasm);GO:0005768(endosome);GO:0005829(cytosol);GO:0005886(plasma membrane);GO:0005901(caveola);GO:0006897(endocytosis);GO:0010008(endosome membrane);GO:0015630(microtubule cytoskeleton);GO:0016020(membrane);GO:0016787(hydrolase activity);GO:001…	04144(Endocytosis);04144(Endocytosis)	K12469	NA	EH-domain containing 2 [Source:MGI Symbol;Acc:MGI:2154274]	protein_coding	0.552936	8.87372	0.0001	0.0001	0.0001	0.0001	0.0001	0.0001	0.0001	0.0001	0.0001	18853.9	14.2026	0.029694	1	up	yes
ENSMUSG00000035778	Ggta1	ENSMUST00000113002;ENSMUST00000131745;ENSMUST00000149442;ENSMUST00000102794;ENSMUST00000044255;ENSMUST00000164889;ENSMUST00000079424;ENSMUST00000130913;ENSMUST00000113001	GO:0005794(Golgi apparatus);GO:0005975(carbohydrate metabolic process);GO:0006486(protein glycosylation);GO:0016020(membrane);GO:0016021(integral component of membrane);GO:0016740(transferase activity);GO:0016757(transferase activity, transferring glycosyl groups);GO:0016758(transferase activity, transferring hexosyl groups);GO:0030259(lipid glycosylation);GO:0031982(vesicle);GO:0031985(Golgi cis…	00601(Glycosphingolipid biosynthesis - lacto and neolacto series);00601(Glycosphingolipid biosynthesis - lacto and neolacto series)	K00743	EC:2.4.1.87	glycoprotein galactosyltransferase alpha 1, 3 [Source:MGI Symbol;Acc:MGI:95704]	protein_coding;processed_transcript	3.59632	4.92922	0.0001	0.0001	0.0001	0.0001	0.0001	0.0001	0.0001	0.0001	0.0001	17051.7	14.0576	0.0298715	1	up	yes
ENSMUSG00000036908	Unc93b1	ENSMUST00000161415;ENSMUST00000162193;ENSMUST00000162708;ENSMUST00000237030;ENSMUST00000237112;ENSMUST00000236920;ENSMUST00000165711	GO:0005768(endosome);GO:0005783(endoplasmic reticulum);GO:0016020(membrane);GO:0016021(integral component of membrane);GO:0034138(toll-like receptor 3 signaling pathway);GO:0034154(toll-like receptor 7 signaling pathway);GO:0034162(toll-like receptor 9 signaling pathway);GO:0034162(toll-like receptor 9 signaling pathway)	NA	NA	NA	unc-93 homolog B1, TLR signaling regulator [Source:MGI Symbol;Acc:MGI:1859307]	retained_intron;protein_coding	229.443	96.2725	3.4001	29.6284	145.644	26.2019	0.0001	0.0001	21.9878	0.0001	0.467443	12.4393	3.63684	0.0300727	1	up	yes
ENSMUSG00000111792	Gm33858	ENSMUST00000216918	NA	NA	NA	NA	predicted gene, 33858 [Source:MGI Symbol;Acc:MGI:5593017]	lncRNA	24.9535	0.0001	0.0001	0.0001	6.43362	0.0001	0.0001	0.0001	0.0001	0.0001	0.0001	62774.8	15.9379	0.0301047	1	up	yes
ENSMUSG00000054252	Fgfr3	ENSMUST00000067150;ENSMUST00000164207;ENSMUST00000169212;ENSMUST00000134610;ENSMUST00000087820;ENSMUST00000142860;ENSMUST00000202138;ENSMUST00000201295;ENSMUST00000202791;ENSMUST00000202182;ENSMUST00000132724;ENSMUST00000114411;ENSMUST00000171509;ENSMUST00000152661;ENSMUST00000181298;ENSMUST00000201437;ENSMUST00000155002	GO:0000166(nucleotide binding);GO:0004672(protein kinase activity);GO:0004713(protein tyrosine kinase activity);GO:0004714(transmembrane receptor protein tyrosine kinase activity);GO:0005007(fibroblast growth factor-activated receptor activity);GO:0005524(ATP binding);GO:0005634(nucleus);GO:0005737(cytoplasm);GO:0005783(endoplasmic reticulum);GO:0005794(Golgi apparatus);GO:0005886(plasma membrane…	01521(EGFR tyrosine kinase inhibitor resistance);04010(MAPK signaling pathway);04014(Ras signaling pathway);04015(Rap1 signaling pathway);04144(Endocytosis);04151(PI3K-Akt signaling pathway);04550(Signaling pathways regulating pluripotency of stem cells);04810(Regulation of actin cytoskeleton);05200(Pathways in cancer);05206(MicroRNAs in cancer);05219(Bladder cancer);05230(Central carbon metaboli…	K05094	EC:2.7.10.1	fibroblast growth factor receptor 3 [Source:MGI Symbol;Acc:MGI:95524]	protein_coding;retained_intron	4.00608	1.91137	3.03344	4.24077	0.580781	3.18533	7.8445	21.6286	8.31955	3.7909	24.0314	0.240216	-2.0576	0.0302719	1	down	yes
ENSMUSG00000055912	Tmem150a	ENSMUST00000069695;ENSMUST00000206064;ENSMUST00000206531;ENSMUST00000206821;ENSMUST00000132243	GO:0003674(molecular_function);GO:0005764(lysosome);GO:0005886(plasma membrane);GO:0005887(integral component of plasma membrane);GO:0009056(catabolic process);GO:0010506(regulation of autophagy);GO:0016020(membrane);GO:0016021(integral component of membrane);GO:0046854(phosphatidylinositol phosphorylation);GO:0072659(protein localization to plasma membrane);GO:0072659(protein localization to pla…	NA	K21846	NA	transmembrane protein 150A [Source:MGI Symbol;Acc:MGI:2385244]	protein_coding;processed_transcript	8.86227	0.0001	0.0001	0.0001	17.762	0.0001	0.0001	0.0001	0.0001	0.0001	0.0001	53249.2	15.7005	0.0303445	1	up	yes
ENSMUSG00000112763	Gm34304	ENSMUST00000218927	NA	NA	NA	NA	predicted gene, 34304 [Source:MGI Symbol;Acc:MGI:5593463]	lncRNA	0.0001	0.0001	0.0001	0.0001	0.0001	16.4771	1.49539	0.0001	0.0001	41.0712	0.0001	1.01619e-05	-16.5865	0.0307153	1	down	yes
ENSMUSG00000020926	Adam11	ENSMUST00000103081;ENSMUST00000068150;ENSMUST00000135513;ENSMUST00000126024;ENSMUST00000142912;ENSMUST00000124879;ENSMUST00000143269;ENSMUST00000141563;ENSMUST00000134296	GO:0004222(metalloendopeptidase activity);GO:0005515(protein binding);GO:0006508(proteolysis);GO:0007229(integrin-mediated signaling pathway);GO:0008237(metallopeptidase activity);GO:0016020(membrane);GO:0016021(integral component of membrane);GO:0016021(integral component of membrane)	NA	NA	NA	a disintegrin and metallopeptidase domain 11 [Source:MGI Symbol;Acc:MGI:1098667]	protein_coding;processed_transcript	25.9442	44.7888	29.2653	17.7449	24.1344	9.02198	8.51821	1.66037	13.1238	8.68528	17.5119	2.90924	1.54064	0.030788	1	up	yes
ENSMUSG00000000811	Txnrd3	ENSMUST00000000828;ENSMUST00000101171	GO:0000166(nucleotide binding);GO:0004791(thioredoxin-disulfide reductase activity);GO:0005623(cell);GO:0005654(nucleoplasm);GO:0005829(cytosol);GO:0009055(electron transfer activity);GO:0015035(protein disulfide oxidoreductase activity);GO:0016491(oxidoreductase activity);GO:0016668(oxidoreductase activity, acting on a sulfur group of donors, NAD(P) as acceptor);GO:0022900(electron transport cha…	00450(Selenocompound metabolism);05200(Pathways in cancer);05225(Hepatocellular carcinoma);05225(Hepatocellular carcinoma)	K22182	EC:1.8.1.9	thioredoxin reductase 3 [Source:MGI Symbol;Acc:MGI:2386711]	protein_coding	2.92359	10.4367	0.0001	0.0001	0.0001	0.0001	0.0001	0.0001	0.0001	0.0001	0.0001	26721.1	14.7057	0.0307966	1	up	yes
ENSMUSG00000044827	Tlr1	ENSMUST00000197315;ENSMUST00000059349;ENSMUST00000197886	GO:0001774(microglial cell activation);GO:0001775(cell activation);GO:0002224(toll-like receptor signaling pathway);GO:0002376(immune system process);GO:0002755(MyD88-dependent toll-like receptor signaling pathway);GO:0004888(transmembrane signaling receptor activity);GO:0005515(protein binding);GO:0005794(Golgi apparatus);GO:0005886(plasma membrane);GO:0005887(integral component of plasma membra…	04620(Toll-like receptor signaling pathway);05152(Tuberculosis);05152(Tuberculosis)	NA	NA	toll-like receptor 1 [Source:MGI Symbol;Acc:MGI:1341295]	protein_coding;processed_transcript	1.82952	0.0001	0.0001	0.0001	10.7244	0.0001	0.0001	0.0001	0.0001	0.0001	0.0001	25108.4	14.6159	0.030959	1	up	yes
ENSMUSG00000003541	Ier3	ENSMUST00000003635	GO:0005634(nucleus);GO:0043066(negative regulation of apoptotic process);GO:2001020(regulation of response to DNA damage stimulus)	NA	NA	NA	immediate early response 3 [Source:MGI Symbol;Acc:MGI:104814]	protein_coding	11.5393	18.7429	0.0001	0.0001	0.0001	0.0001	0.0001	0.0001	0.0001	0.0001	0.0001	60565	15.8862	0.0310361	1	up	yes
ENSMUSG00000039853	Trim14	ENSMUST00000046897;ENSMUST00000184112;ENSMUST00000102924;ENSMUST00000136978;ENSMUST00000142606;ENSMUST00000142502	GO:0002376(immune system process);GO:0003674(molecular_function);GO:0005515(protein binding);GO:0005737(cytoplasm);GO:0005739(mitochondrion);GO:0005741(mitochondrial outer membrane);GO:0008270(zinc ion binding);GO:0016020(membrane);GO:0032897(negative regulation of viral transcription);GO:0045087(innate immune response);GO:0046872(metal ion binding);GO:0051091(positive regulation of DNA-binding t…	NA	K12004	NA	tripartite motif-containing 14 [Source:MGI Symbol;Acc:MGI:1921985]	protein_coding;nonsense_mediated_decay;processed_transcript	4.63846	0.0001	0.0001	0.0001	4.45946	0.0001	0.0001	0.0001	0.0001	0.0001	0.0001	18196.4	14.1514	0.0310682	1	up	yes
ENSMUSG00000066595	Flvcr1	ENSMUST00000192666;ENSMUST00000193399;ENSMUST00000194589;ENSMUST00000085635;ENSMUST00000194917;ENSMUST00000191946	GO:0001568(blood vessel development);GO:0001701(in utero embryonic development);GO:0005739(mitochondrion);GO:0005886(plasma membrane);GO:0005887(integral component of plasma membrane);GO:0006839(mitochondrial transport);GO:0015232(heme transporter activity);GO:0015886(heme transport);GO:0016020(membrane);GO:0016021(integral component of membrane);GO:0020037(heme binding);GO:0030218(erythrocyte di…	NA	K08220	NA	feline leukemia virus subgroup C cellular receptor 1 [Source:MGI Symbol;Acc:MGI:2444881]	nonsense_mediated_decay;retained_intron;protein_coding	5.34759	0.0001	0.0001	1.43577	0.0001	0.0001	0.0001	0.0001	0.0001	0.0001	0.0001	13567.3	13.7278	0.0311992	1	up	yes
ENSMUSG00000004270	Lpcat3	ENSMUST00000135516;ENSMUST00000004381;ENSMUST00000150597;ENSMUST00000133797;ENSMUST00000128721;ENSMUST00000130020;ENSMUST00000141069;ENSMUST00000152176;ENSMUST00000141546	GO:0005783(endoplasmic reticulum);GO:0005789(endoplasmic reticulum membrane);GO:0006629(lipid metabolic process);GO:0006644(phospholipid metabolic process);GO:0008654(phospholipid biosynthetic process);GO:0016020(membrane);GO:0016021(integral component of membrane);GO:0016740(transferase activity);GO:0016746(transferase activity, transferring acyl groups);GO:0047184(1-acylglycerophosphocholine O-…	NA	NA	NA	lysophosphatidylcholine acyltransferase 3 [Source:MGI Symbol;Acc:MGI:1315211]	retained_intron;protein_coding;nonsense_mediated_decay;processed_transcript	45.9197	3.75702	24.3586	11.0948	22.2396	0.0297525	0.0001	5.12624	2.33238	0.0001	0.0001	17.2051	4.10477	0.0312432	1	up	yes
ENSMUSG00000022425	Enpp2	ENSMUST00000167541;ENSMUST00000227483;ENSMUST00000041591;ENSMUST00000173516;ENSMUST00000171545;ENSMUST00000226339;ENSMUST00000228222;ENSMUST00000228823;ENSMUST00000227057	GO:0001953(negative regulation of cell-matrix adhesion);GO:0003676(nucleic acid binding);GO:0003824(catalytic activity);GO:0004528(phosphodiesterase I activity);GO:0004551(nucleotide diphosphatase activity);GO:0004622(lysophospholipase activity);GO:0005044(scavenger receptor activity);GO:0005509(calcium ion binding);GO:0005576(extracellular region);GO:0005615(extracellular space);GO:0005737(cytop…	00565(Ether lipid metabolism);00565(Ether lipid metabolism)	K01122	EC:3.1.4.39	ectonucleotide pyrophosphatase/phosphodiesterase 2 [Source:MGI Symbol;Acc:MGI:1321390]	protein_coding;retained_intron;processed_transcript	84.3114	270.492	129.854	16.6394	66.9542	30.4079	25.7225	23.8346	96.7725	26.9589	46.9906	2.72013	1.44367	0.0313131	1	up	yes
ENSMUSG00000117896	AA387883	ENSMUST00000236393;ENSMUST00000237126	NA	NA	NA	NA	expressed sequence AA387883 [Source:MGI Symbol;Acc:MGI:3035466]	lncRNA	0.0001	0.0001	0.0001	0.0001	0.0001	0.0001	0.0001	3.61182	3.33091	0.0001	17.4381	2.46092e-05	-15.3104	0.0315288	1	down	yes
ENSMUSG00000071715	Ncf4	ENSMUST00000148646;ENSMUST00000126028;ENSMUST00000146147;ENSMUST00000096357;ENSMUST00000133618;ENSMUST00000147303	GO:0005515(protein binding);GO:0005737(cytoplasm);GO:0005768(endosome);GO:0005829(cytosol);GO:0006801(superoxide metabolic process);GO:0006909(phagocytosis);GO:0008289(lipid binding);GO:0010008(endosome membrane);GO:0016020(membrane);GO:0016176(superoxide-generating NADPH oxidase activator activity);GO:0032266(phosphatidylinositol-3-phosphate binding);GO:0035091(phosphatidylinositol binding);GO:0…	04145(Phagosome);04380(Osteoclast differentiation);04670(Leukocyte transendothelial migration);05140(Leishmaniasis);05140(Leishmaniasis)	K08012	NA	neutrophil cytosolic factor 4 [Source:MGI Symbol;Acc:MGI:109186]	retained_intron;protein_coding	12.2132	0.0001	0.0001	0.0001	6.14663	0.0001	0.0001	0.0001	0.0001	0.0001	0.0001	36720.2	15.1643	0.0318124	1	up	yes
ENSMUSG00000087026	A230103J11Rik	ENSMUST00000156084;ENSMUST00000125244	NA	NA	NA	NA	RIKEN cDNA A230103J11 gene [Source:MGI Symbol;Acc:MGI:2444082]	lncRNA	0.665426	20.0071	0.0001	0.0001	0.0001	0.0001	0.0001	0.0001	0.0001	0.0001	0.0001	41345.7	15.3354	0.031857	1	up	yes
ENSMUSG00000097055	Gm4419	ENSMUST00000227598;ENSMUST00000227593;ENSMUST00000226706;ENSMUST00000180671;ENSMUST00000226239;ENSMUST00000226634;ENSMUST00000226567;ENSMUST00000226397;ENSMUST00000228212	NA	NA	NA	NA	predicted gene 4419 [Source:MGI Symbol;Acc:MGI:3782604]	lncRNA	0.666344	0.0001	0.0001	0.0624641	0.760764	0.0001	0.0001	0.0001	0.0001	0.0001	0.0001	2979.54	11.5409	0.0318787	1	up	yes
ENSMUSG00000043822	Adamtsl5	ENSMUST00000128845;ENSMUST00000138705;ENSMUST00000095446;ENSMUST00000124789;ENSMUST00000137576;ENSMUST00000105352;ENSMUST00000137571	GO:0001527(microfibril);GO:0005515(protein binding);GO:0005576(extracellular region);GO:0008150(biological_process);GO:0008201(heparin binding);GO:0031012(extracellular matrix);GO:0062023(collagen-containing extracellular matrix);GO:0062023(collagen-containing extracellular matrix)	NA	NA	NA	ADAMTS-like 5 [Source:MGI Symbol;Acc:MGI:1913798]	retained_intron;processed_transcript;protein_coding	3.83494	0.0001	0.0001	0.0001	3.75861	0.0001	0.0001	0.0001	0.0001	0.0001	0.0001	15187.7	13.8906	0.0319074	1	up	yes
ENSMUSG00000041538	H2-Ob	ENSMUST00000237064;ENSMUST00000173764;ENSMUST00000172952;ENSMUST00000173681;ENSMUST00000095342;ENSMUST00000167280;ENSMUST00000236838	GO:0002250(adaptive immune response);GO:0002376(immune system process);GO:0002504(antigen processing and presentation of peptide or polysaccharide antigen via MHC class II);GO:0002587(negative regulation of antigen processing and presentation of peptide antigen via MHC class II);GO:0005764(lysosome);GO:0006955(immune response);GO:0016020(membrane);GO:0016021(integral component of membrane);GO:001…	04145(Phagosome);04514(Cell adhesion molecules (CAMs));04612(Antigen processing and presentation);04640(Hematopoietic cell lineage);04658(Th1 and Th2 cell differentiation);04659(Th17 cell differentiation);04672(Intestinal immune network for IgA production);04940(Type I diabetes mellitus);05140(Leishmaniasis);05145(Toxoplasmosis);05150(Staphylococcus aureus infection);05152(Tuberculosis);05164(Inf…	K06752	NA	histocompatibility 2, O region beta locus [Source:MGI Symbol;Acc:MGI:95925]	retained_intron;processed_transcript;protein_coding	2.77316	0.0001	0.0001	0.0001	3.80717	0.0001	0.0001	0.0001	0.0001	0.0001	0.0001	13161.2	13.684	0.0319274	1	up	yes
ENSMUSG00000025574	Tk1	ENSMUST00000026661;ENSMUST00000150027;ENSMUST00000153872;ENSMUST00000141939;ENSMUST00000129852;ENSMUST00000153298;ENSMUST00000154790	GO:0000166(nucleotide binding);GO:0004797(thymidine kinase activity);GO:0005524(ATP binding);GO:0005737(cytoplasm);GO:0005829(cytosol);GO:0008270(zinc ion binding);GO:0009157(deoxyribonucleoside monophosphate biosynthetic process);GO:0016301(kinase activity);GO:0016310(phosphorylation);GO:0016740(transferase activity);GO:0042802(identical protein binding);GO:0046104(thymidine metabolic process);G…	00240(Pyrimidine metabolism);00983(Drug metabolism - other enzymes);00983(Drug metabolism - other enzymes)	NA	NA	thymidine kinase 1 [Source:MGI Symbol;Acc:MGI:98763]	protein_coding;retained_intron	1.0574	5.58502	0.0001	0.0001	0.0001	0.0001	0.0001	0.0001	0.0001	0.0001	0.0001	13285.4	13.6976	0.0320491	1	up	yes
ENSMUSG00000085208	Brip1os	ENSMUST00000128960;ENSMUST00000143819	NA	NA	NA	NA	BRCA1 interacting protein C-terminal helicase 1, opposite strand [Source:MGI Symbol;Acc:MGI:1921288]	lncRNA	2.11659	0.0001	0.0001	2.88102	0.0001	0.0001	0.0001	0.0001	0.0001	0.0001	0.0001	9995.81	13.2871	0.0320514	1	up	yes
ENSMUSG00000027635	Dsn1	ENSMUST00000103130;ENSMUST00000154213;ENSMUST00000103129;ENSMUST00000141388;ENSMUST00000124671;ENSMUST00000146413	GO:0000070(mitotic sister chromatid segregation);GO:0000444(MIS12/MIND type complex);GO:0000775(chromosome, centromeric region);GO:0000776(kinetochore);GO:0000777(condensed chromosome kinetochore);GO:0000818(nuclear MIS12/MIND complex);GO:0000922(spindle pole);GO:0000941(condensed nuclear chromosome inner kinetochore);GO:0001650(fibrillar center);GO:0003674(molecular_function);GO:0005634(nucleus)…	NA	K11544	NA	DSN1 homolog, MIS12 kinetochore complex component [Source:MGI Symbol;Acc:MGI:1914184]	protein_coding;retained_intron	0.0001	0.0001	0.0001	0.0001	0.0001	0.0001	0.0001	0.0001	0.0001	31.1493	2.39124	1.78886e-05	-15.7706	0.0320915	1	down	yes
ENSMUSG00000040592	Cd79b	ENSMUST00000044228;ENSMUST00000167143	GO:0002250(adaptive immune response);GO:0002376(immune system process);GO:0004888(transmembrane signaling receptor activity);GO:0005515(protein binding);GO:0005886(plasma membrane);GO:0007166(cell surface receptor signaling pathway);GO:0009617(response to bacterium);GO:0009897(external side of plasma membrane);GO:0016020(membrane);GO:0016021(integral component of membrane);GO:0019815(B cell recep…	NA	NA	NA	CD79B antigen [Source:MGI Symbol;Acc:MGI:96431]	protein_coding	11.188	0.0001	0.0001	0.0001	12.5212	0.0001	0.0001	0.0001	0.0001	0.0001	0.0001	47419	15.5332	0.0322124	1	up	yes
ENSMUSG00000044217	Aqp5	ENSMUST00000169082;ENSMUST00000088200;ENSMUST00000231163;ENSMUST00000230998;ENSMUST00000229728;ENSMUST00000229264	GO:0005515(protein binding);GO:0005783(endoplasmic reticulum);GO:0005886(plasma membrane);GO:0005887(integral component of plasma membrane);GO:0005902(microvillus);GO:0006833(water transport);GO:0009925(basal plasma membrane);GO:0015250(water channel activity);GO:0015267(channel activity);GO:0015670(carbon dioxide transport);GO:0016020(membrane);GO:0016021(integral component of membrane);GO:00163…	04970(Salivary secretion);04970(Salivary secretion)	K09867	NA	aquaporin 5 [Source:MGI Symbol;Acc:MGI:106215]	protein_coding;retained_intron	0.0001	13.5027	0.0001	1.13312	0.0001	0.0001	0.0001	0.0001	0.0001	0.0001	0.0001	29272.3	14.8372	0.0322676	1	up	yes
ENSMUSG00000003123	Lipe	ENSMUST00000206588;ENSMUST00000003207;ENSMUST00000105177;ENSMUST00000205698;ENSMUST00000054301;ENSMUST00000149349;ENSMUST00000205923;ENSMUST00000206861	GO:0004806(triglyceride lipase activity);GO:0005515(protein binding);GO:0005615(extracellular space);GO:0005634(nucleus);GO:0005737(cytoplasm);GO:0005739(mitochondrion);GO:0005811(lipid droplet);GO:0005829(cytosol);GO:0005886(plasma membrane);GO:0005901(caveola);GO:0006361(transcription initiation from RNA polymerase I promoter);GO:0006363(termination of RNA polymerase I transcription);GO:0006629…	04024(cAMP signaling pathway);04152(AMPK signaling pathway);04371(Apelin signaling pathway);04714(Thermogenesis);04910(Insulin signaling pathway);04923(Regulation of lipolysis in adipocytes);04925(Aldosterone synthesis and secretion);04925(Aldosterone synthesis and secretion)	K07188	EC:3.1.1.79	lipase, hormone sensitive [Source:MGI Symbol;Acc:MGI:96790]	retained_intron;protein_coding;nonsense_mediated_decay	2.33077	0.0001	3.20864	0.0001	0.0001	0.0001	0.0001	0.0001	0.0001	0.0001	0.0001	11079.4	13.4356	0.03235	1	up	yes
ENSMUSG00000063611	Gm10134	ENSMUST00000238539;ENSMUST00000074761	NA	NA	NA	NA	predicted gene 10134 [Source:MGI Symbol;Acc:MGI:3642322]	lncRNA	6.64556	0.220487	3.72442	0.0001	0.67266	0.0001	0.0001	0.0001	0.0631961	0.0001	0.0001	212.193	7.72923	0.0324169	1	up	yes
ENSMUSG00000096964	Gm6345	ENSMUST00000180378;ENSMUST00000180900	NA	NA	NA	NA	predicted gene 6345 [Source:MGI Symbol;Acc:MGI:3647370]	processed_transcript;transcribed_unprocessed_pseudogene	0.0001	0.0001	16.5705	4.22348	0.0001	0.0001	0.0001	0.0001	0.0001	0.0001	0.0001	41588.5	15.3439	0.0324258	1	up	yes
ENSMUSG00000104339	C130089K02Rik	ENSMUST00000194534	NA	NA	NA	NA	RIKEN cDNA C130089K02 gene [Source:MGI Symbol;Acc:MGI:2444420]	TEC	1.4617	0.0001	0.0001	0.0001	3.44538	0.0001	0.0001	0.0001	0.0001	0.0001	0.0001	9814.75	13.2607	0.0324899	1	up	yes
ENSMUSG00000056529	Ptafr	ENSMUST00000070690	GO:0001530(lipopolysaccharide binding);GO:0001816(cytokine production);GO:0001875(lipopolysaccharide receptor activity);GO:0002693(positive regulation of cellular extravasation);GO:0004930(G protein-coupled receptor activity);GO:0004992(platelet activating factor receptor activity);GO:0005543(phospholipid binding);GO:0005886(plasma membrane);GO:0006357(regulation of transcription by RNA polymeras…	04020(Calcium signaling pathway);04080(Neuroactive ligand-receptor interaction);05150(Staphylococcus aureus infection)	K04279	NA	platelet-activating factor receptor [Source:MGI Symbol;Acc:MGI:106066]	protein_coding	10.2207	0.025447	0.0001	0.0001	10.4439	0.026734	0.0001	0.0001	0.0001	0.0001	0.0001	911.665	9.83236	0.0325444	1	up	yes
ENSMUSG00000074876	Spata5l1	ENSMUST00000152813	NA	NA	NA	NA	spermatogenesis associated 5-like 1 [Source:MGI Symbol;Acc:MGI:3036261]	lncRNA	0.0001	0.0001	11.3571	0.0001	11.3434	0.0001	0.0001	0.0001	0.0001	0.0001	0.0001	45401.5	15.4705	0.0325612	1	up	yes
ENSMUSG00000002500	Rpl3l	ENSMUST00000170239;ENSMUST00000183214;ENSMUST00000045186	GO:0000027(ribosomal large subunit assembly);GO:0003723(RNA binding);GO:0003735(structural constituent of ribosome);GO:0005840(ribosome);GO:0006412(translation);GO:0022625(cytosolic large ribosomal subunit);GO:0022625(cytosolic large ribosomal subunit)	03010(Ribosome);03010(Ribosome)	K02925	NA	ribosomal protein L3-like [Source:MGI Symbol;Acc:MGI:1913461]	protein_coding	1.16905	22.7281	0.0001	0.0001	0.0001	0.0001	0.0001	0.0001	0.0001	0.0001	0.0001	47794.8	15.5446	0.032596	1	up	yes
ENSMUSG00000036362	P2ry13	ENSMUST00000040622	GO:0004930(G protein-coupled receptor activity);GO:0005783(endoplasmic reticulum);GO:0005886(plasma membrane);GO:0007165(signal transduction);GO:0007186(G protein-coupled receptor signaling pathway);GO:0007194(negative regulation of adenylate cyclase activity);GO:0016020(membrane);GO:0016021(integral component of membrane);GO:0035589(G protein-coupled purinergic nucleotide receptor signaling path…	04080(Neuroactive ligand-receptor interaction)	K08388	NA	purinergic receptor P2Y, G-protein coupled 13 [Source:MGI Symbol;Acc:MGI:1921441]	protein_coding	240.744	68.9461	36.6734	0.030891	112.206	0.018846	0.045089	1.01211	0.042114	0.0001	44.6826	12.0155	3.58683	0.0326203	1	up	yes
ENSMUSG00000025001	Hells	ENSMUST00000025965;ENSMUST00000145051;ENSMUST00000127968;ENSMUST00000128949;ENSMUST00000138292;ENSMUST00000155465	GO:0000166(nucleotide binding);GO:0000775(chromosome, centromeric region);GO:0001655(urogenital system development);GO:0003682(chromatin binding);GO:0004386(helicase activity);GO:0005515(protein binding);GO:0005524(ATP binding);GO:0005634(nucleus);GO:0005721(pericentric heterochromatin);GO:0006306(DNA methylation);GO:0006342(chromatin silencing);GO:0006346(methylation-dependent chromatin silencin…	NA	K19001	NA	helicase, lymphoid specific [Source:MGI Symbol;Acc:MGI:106209]	protein_coding;processed_transcript;retained_intron	0.0001	5.39057	0.0001	0.236824	0.0001	0.0001	0.0001	0.0001	0.0001	0.0001	0.0001	11255.4	13.4583	0.0326427	1	up	yes
ENSMUSG00000034947	Tmem106a	ENSMUST00000100403;ENSMUST00000107194;ENSMUST00000128659;ENSMUST00000128614;ENSMUST00000039581;ENSMUST00000143045	GO:0002376(immune system process);GO:0003674(molecular_function);GO:0005886(plasma membrane);GO:0008150(biological_process);GO:0016020(membrane);GO:0016021(integral component of membrane);GO:0035780(CD80 biosynthetic process);GO:0035781(CD86 biosynthetic process);GO:0042116(macrophage activation);GO:0043123(positive regulation of I-kappaB kinase/NF-kappaB signaling);GO:0043410(positive regulation…	NA	NA	NA	transmembrane protein 106A [Source:MGI Symbol;Acc:MGI:1922056]	protein_coding;processed_transcript	2.2044	0.0001	0.0001	0.0001	9.32138	0.0001	0.0001	0.0001	0.0001	0.0001	0.0001	23052.2	14.4926	0.0326642	1	up	yes
ENSMUSG00000029111	Nelfa	ENSMUST00000030993;ENSMUST00000132942	GO:0003682(chromatin binding);GO:0005515(protein binding);GO:0005634(nucleus);GO:0005654(nucleoplasm);GO:0005829(cytosol);GO:0016604(nuclear body);GO:0032021(NELF complex);GO:0034244(negative regulation of transcription elongation from RNA polymerase II promoter);GO:0045944(positive regulation of transcription by RNA polymerase II);GO:0051571(positive regulation of histone H3-K4 methylation);GO:0…	NA	K15179	NA	negative elongation factor complex member A, Whsc2 [Source:MGI Symbol;Acc:MGI:1346098]	protein_coding;retained_intron	13.1186	17.3206	37.7305	0.0001	12.7384	1.4164	0.162772	0.0001	0.0272459	0.0001	2.91092	21.4918	4.42571	0.0327259	1	up	yes
ENSMUSG00000042063	Zfp386	ENSMUST00000073551;ENSMUST00000183125;ENSMUST00000182883;ENSMUST00000182566	GO:0003676(nucleic acid binding);GO:0003677(DNA binding);GO:0003682(chromatin binding);GO:0005575(cellular_component);GO:0006355(regulation of transcription, DNA-templated);GO:0046872(metal ion binding);GO:0051038(negative regulation of transcription involved in meiotic cell cycle);GO:0051038(negative regulation of transcription involved in meiotic cell cycle)	05168(Herpes simplex virus 1 infection);05168(Herpes simplex virus 1 infection)	K09228	NA	zinc finger protein 386 (Kruppel-like) [Source:MGI Symbol;Acc:MGI:1930708]	protein_coding;retained_intron	0.112684	2.5807	17.5703	0.603652	14.7345	0.0001	2.10656	0.231877	0.698182	0.00885473	0.286223	12.8226	3.68062	0.0328266	1	up	yes
ENSMUSG00000107756	Gm44164	ENSMUST00000203605	NA	NA	NA	NA	predicted gene, 44164 [Source:MGI Symbol;Acc:MGI:5690556]	TEC	0.774793	0.0001	0.0001	0.0001	15.0274	0.0001	0.0001	0.0001	0.0001	0.0001	0.0001	31605	14.9479	0.0330575	1	up	yes
ENSMUSG00000038304	Cd160	ENSMUST00000107074;ENSMUST00000047702;ENSMUST00000165991	GO:0002250(adaptive immune response);GO:0002376(immune system process);GO:0002385(mucosal immune response);GO:0002729(positive regulation of natural killer cell cytokine production);GO:0002819(regulation of adaptive immune response);GO:0002857(positive regulation of natural killer cell mediated immune response to tumor cell);GO:0004888(transmembrane signaling receptor activity);GO:0005102(signali…	NA	K06542	NA	CD160 antigen [Source:MGI Symbol;Acc:MGI:1860383]	protein_coding	1.68527	0.0001	11.5031	0.0001	0.0001	0.0001	0.0001	0.0001	0.0001	0.0001	0.0001	26377.4	14.687	0.033091	1	up	yes
ENSMUSG00000018849	Wwc1	ENSMUST00000018993;ENSMUST00000127086;ENSMUST00000131001	GO:0000122(negative regulation of transcription by RNA polymerase II);GO:0003713(transcription coactivator activity);GO:0005515(protein binding);GO:0005634(nucleus);GO:0005737(cytoplasm);GO:0005829(cytosol);GO:0005886(plasma membrane);GO:0016020(membrane);GO:0016477(cell migration);GO:0019900(kinase binding);GO:0030674(protein binding, bridging);GO:0032587(ruffle membrane);GO:0032991(protein-cont…	04390(Hippo signaling pathway);04392(Hippo signaling pathway - multiple species);04392(Hippo signaling pathway - multiple species)	K16685	NA	WW, C2 and coiled-coil domain containing 1 [Source:MGI Symbol;Acc:MGI:2388637]	protein_coding;processed_transcript	4.1731	5.37248	0.0001	1.93364	1.7083	21.679	31.5633	8.81456	16.9628	11.2441	4.34959	0.167261	-2.57983	0.0331611	1	down	yes
ENSMUSG00000066807	Gm10179	ENSMUST00000086233	NA	NA	NA	NA	predicted gene 10179 [Source:MGI Symbol;Acc:MGI:3708748]	processed_pseudogene	2.2159	3.02221	0.0001	0.797685	1.26949	0.0001	0.0001	0.0001	0.0001	0.0001	0.069229	125.722	6.97409	0.0331983	1	up	yes
ENSMUSG00000030346	Rad51ap1	ENSMUST00000112221;ENSMUST00000201760;ENSMUST00000202835;ENSMUST00000123837;ENSMUST00000202191;ENSMUST00000202897;ENSMUST00000112220;ENSMUST00000141212;ENSMUST00000201102;ENSMUST00000144954	GO:0000724(double-strand break repair via homologous recombination);GO:0000790(nuclear chromatin);GO:0003690(double-stranded DNA binding);GO:0003697(single-stranded DNA binding);GO:0003723(RNA binding);GO:0005634(nucleus);GO:0006281(DNA repair);GO:0010569(regulation of double-strand break repair via homologous recombination);GO:0032991(protein-containing complex);GO:0036297(interstrand cross-link…	NA	K20778	NA	RAD51 associated protein 1 [Source:MGI Symbol;Acc:MGI:1098224]	protein_coding;processed_transcript;retained_intron;nonsense_mediated_decay	0.401147	0.0001	0.0001	7.07059	0.0001	0.0001	0.0001	0.0001	0.0001	0.0001	0.0001	14944.1	13.8673	0.0333317	1	up	yes
ENSMUSG00000007877	Tcap	ENSMUST00000008021	GO:0001756(somitogenesis);GO:0003009(skeletal muscle contraction);GO:0003300(cardiac muscle hypertrophy);GO:0005515(protein binding);GO:0005737(cytoplasm);GO:0007512(adult heart development);GO:0008307(structural constituent of muscle);GO:0014898(cardiac muscle hypertrophy in response to stress);GO:0030017(sarcomere);GO:0030018(Z disc);GO:0030240(skeletal muscle thin filament assembly);GO:0030241…	NA	K19879	NA	titin-cap [Source:MGI Symbol;Acc:MGI:1330233]	protein_coding	0.0001	0.0001	0.0001	19.3365	15.0291	0.0001	0.0001	0.0001	0.0001	0.0001	0.0001	68731.9	16.0687	0.0333774	1	up	yes
ENSMUSG00000046731	Kctd11	ENSMUST00000238978;ENSMUST00000050555	GO:0005737(cytoplasm);GO:0007049(cell cycle);GO:0007275(multicellular organism development);GO:0007399(nervous system development);GO:0007406(negative regulation of neuroblast proliferation);GO:0016567(protein ubiquitination);GO:0016740(transferase activity);GO:0030154(cell differentiation);GO:0040008(regulation of growth);GO:0042127(regulation of cell population proliferation);GO:0042802(identic…	NA	NA	NA	potassium channel tetramerisation domain containing 11 [Source:MGI Symbol;Acc:MGI:2448712]	protein_coding	9.98333	0.0001	0.0001	0.0001	1.12841	0.0001	0.0001	0.0001	0.0001	0.0001	0.0001	22224.1	14.4398	0.033609	1	up	yes
ENSMUSG00000078921	Tgtp2	ENSMUST00000046745;ENSMUST00000128411	GO:0000166(nucleotide binding);GO:0002376(immune system process);GO:0003924(GTPase activity);GO:0005525(GTP binding);GO:0005737(cytoplasm);GO:0005783(endoplasmic reticulum);GO:0005789(endoplasmic reticulum membrane);GO:0005794(Golgi apparatus);GO:0006952(defense response);GO:0006955(immune response);GO:0009615(response to virus);GO:0009617(response to bacterium);GO:0016020(membrane);GO:0016787(hy…	NA	NA	NA	T cell specific GTPase 2 [Source:MGI Symbol;Acc:MGI:3710083]	protein_coding;processed_transcript	1.79754	0.0001	0.0001	0.0001	9.46724	0.0001	0.0001	0.0001	0.0001	0.0001	0.0001	22530.2	14.4596	0.0336142	1	up	yes
ENSMUSG00000018822	Sfrp5	ENSMUST00000018966	GO:0005515(protein binding);GO:0005576(extracellular region);GO:0007275(multicellular organism development);GO:0008285(negative regulation of cell population proliferation);GO:0016055(Wnt signaling pathway);GO:0030111(regulation of Wnt signaling pathway);GO:0030510(regulation of BMP signaling pathway);GO:0043433(negative regulation of DNA-binding transcription factor activity);GO:0051898(negative…	04310(Wnt signaling pathway)	K02222	NA	secreted frizzled-related sequence protein 5 [Source:MGI Symbol;Acc:MGI:1860298]	protein_coding	0.0001	0.0001	0.0001	0.0001	0.0001	18.1324	0.060598	0.0001	0.0001	0.0001	14.0923	1.85841e-05	-15.7156	0.0336258	1	down	yes
ENSMUSG00000063681	Crb1	ENSMUST00000198445;ENSMUST00000200340;ENSMUST00000196402;ENSMUST00000199291;ENSMUST00000199479;ENSMUST00000059825;ENSMUST00000197035	GO:0001917(photoreceptor inner segment);GO:0005509(calcium ion binding);GO:0005515(protein binding);GO:0005886(plasma membrane);GO:0005902(microvillus);GO:0005913(cell-cell adherens junction);GO:0007009(plasma membrane organization);GO:0007157(heterophilic cell-cell adhesion via plasma membrane cell adhesion molecules);GO:0016020(membrane);GO:0016021(integral component of membrane);GO:0032991(pro…	04390(Hippo signaling pathway);04390(Hippo signaling pathway)	K16681	NA	crumbs family member 1, photoreceptor morphogenesis associated [Source:MGI Symbol;Acc:MGI:2136343]	protein_coding;nonsense_mediated_decay;retained_intron	0.0001	0.0001	0.0001	2.44611	0.204409	0.0001	0.0001	0.0001	0.0001	0.0001	0.0001	5301.63	12.3722	0.0337743	1	up	yes
ENSMUSG00000022414	Tab1	ENSMUST00000023050;ENSMUST00000229320;ENSMUST00000230479	GO:0000185(activation of MAPKKK activity);GO:0001701(in utero embryonic development);GO:0003007(heart morphogenesis);GO:0003279(cardiac septum development);GO:0003824(catalytic activity);GO:0004722(protein serine/threonine phosphatase activity);GO:0004724(magnesium-dependent protein serine/threonine phosphatase activity);GO:0005515(protein binding);GO:0005634(nucleus);GO:0005829(cytosol);GO:00064…	04010(MAPK signaling pathway);04064(NF-kappa B signaling pathway);04380(Osteoclast differentiation);04620(Toll-like receptor signaling pathway);04621(NOD-like receptor signaling pathway);04668(TNF signaling pathway);05140(Leishmaniasis);05145(Toxoplasmosis);05161(Hepatitis B);05168(Herpes simplex virus 1 infection);05169(Epstein-Barr virus infection);05170(Human immunodeficiency virus 1 infection…	K04403	NA	TGF-beta activated kinase 1/MAP3K7 binding protein 1 [Source:MGI Symbol;Acc:MGI:1913763]	protein_coding;nonsense_mediated_decay;retained_intron	31.3924	4.96995	84.471	0.0001	6.10076	1.98322	0.0001	0.0001	0.0320059	0.0001	3.87699	25.8499	4.69209	0.0337744	1	up	yes
ENSMUSG00000097604	Gm17322	ENSMUST00000181289	NA	NA	NA	NA	predicted gene, 17322 [Source:MGI Symbol;Acc:MGI:4936956]	lncRNA	0.0001	0.0001	0.0001	0.0001	0.0001	1.53521	0.0001	3.22721	0.0001	0.0001	17.6599	2.67587e-05	-15.1896	0.0337817	1	down	yes
ENSMUSG00000042228	Lyn	ENSMUST00000145083;ENSMUST00000103010;ENSMUST00000041377;ENSMUST00000137943	GO:0000166(nucleotide binding);GO:0001782(B cell homeostasis);GO:0001817(regulation of cytokine production);GO:0001933(negative regulation of protein phosphorylation);GO:0001934(positive regulation of protein phosphorylation);GO:0002250(adaptive immune response);GO:0002376(immune system process);GO:0002431(Fc receptor mediated stimulatory signaling pathway);GO:0002513(tolerance induction to self …	04062(Chemokine signaling pathway);04064(NF-kappa B signaling pathway);04611(Platelet activation);04662(B cell receptor signaling pathway);04664(Fc epsilon RI signaling pathway);04666(Fc gamma R-mediated phagocytosis);04730(Long-term depression);05167(Kaposi sarcoma-associated herpesvirus infection);05169(Epstein-Barr virus infection);05203(Viral carcinogenesis);05203(Viral carcinogenesis)	K05854	EC:2.7.10.2	LYN proto-oncogene, Src family tyrosine kinase [Source:MGI Symbol;Acc:MGI:96892]	processed_transcript;protein_coding	34.8689	47.3113	3.23319	0.0001	35.1431	0.235141	2.68868	0.27829	6.99733	0.0001	0.0001	14.1836	3.82615	0.0338568	1	up	yes
ENSMUSG00000084960	B430010I23Rik	ENSMUST00000123703;ENSMUST00000152188	NA	NA	NA	NA	RIKEN cDNA B430010I23 gene [Source:MGI Symbol;Acc:MGI:1926099]	lncRNA	0.910005	9.11254	0.0001	0.0001	0.0001	0.0001	0.0001	0.0001	0.0001	0.0001	0.0001	20045.7	14.291	0.0339981	1	up	yes
ENSMUSG00000072082	Ccnf	ENSMUST00000115390;ENSMUST00000234949;ENSMUST00000234096;ENSMUST00000234541;ENSMUST00000234381;ENSMUST00000234708;ENSMUST00000234916;ENSMUST00000235059;ENSMUST00000234491;ENSMUST00000234837	GO:0000079(regulation of cyclin-dependent protein serine/threonine kinase activity);GO:0000307(cyclin-dependent protein kinase holoenzyme complex);GO:0000320(re-entry into mitotic cell cycle);GO:0001890(placenta development);GO:0004672(protein kinase activity);GO:0005515(protein binding);GO:0005634(nucleus);GO:0005737(cytoplasm);GO:0005813(centrosome);GO:0005814(centriole);GO:0005856(cytoskeleton…	NA	K10289	NA	cyclin F [Source:MGI Symbol;Acc:MGI:102551]	protein_coding;retained_intron;nonsense_mediated_decay;processed_transcript	2.3135	0.0001	0.0001	1.5213	0.0001	0.0001	0.0001	0.0001	0.0001	0.0001	0.0001	7670.2	12.905	0.0341036	1	up	yes
ENSMUSG00000038037	Socs1	ENSMUST00000229866;ENSMUST00000038099	GO:0001932(regulation of protein phosphorylation);GO:0005159(insulin-like growth factor receptor binding);GO:0005515(protein binding);GO:0005634(nucleus);GO:0005654(nucleoplasm);GO:0005737(cytoplasm);GO:0005829(cytosol);GO:0005942(phosphatidylinositol 3-kinase complex);GO:0007259(receptor signaling pathway via JAK-STAT);GO:0009968(negative regulation of signal transduction);GO:0010533(regulation …	04120(Ubiquitin mediated proteolysis);04380(Osteoclast differentiation);04630(Jak-STAT signaling pathway);04910(Insulin signaling pathway);04917(Prolactin signaling pathway);04930(Type II diabetes mellitus);05145(Toxoplasmosis);05206(MicroRNAs in cancer);05206(MicroRNAs in cancer)	K04694	NA	suppressor of cytokine signaling 1 [Source:MGI Symbol;Acc:MGI:1354910]	protein_coding	1.25671	9.82263	0.0001	0.0001	0.0001	0.0001	0.0001	0.0001	0.0001	0.0001	0.0001	22159.3	14.4356	0.0341494	1	up	yes
ENSMUSG00000101320	Gm28529	ENSMUST00000189675;ENSMUST00000186159	NA	NA	NA	NA	predicted gene 28529 [Source:MGI Symbol;Acc:MGI:5579235]	lncRNA	0.386408	1.79621	0.0001	1.18002	0.0001	0.0001	0.0001	0.0001	0.0001	0.0001	0.0001	6725.67	12.7155	0.0341751	1	up	yes
ENSMUSG00000024713	Pcsk5	ENSMUST00000050715;ENSMUST00000235828;ENSMUST00000235505;ENSMUST00000237115;ENSMUST00000025618	GO:0001822(kidney development);GO:0002001(renin secretion into blood stream);GO:0003279(cardiac septum development);GO:0004175(endopeptidase activity);GO:0004252(serine-type endopeptidase activity);GO:0005576(extracellular region);GO:0005615(extracellular space);GO:0005788(endoplasmic reticulum lumen);GO:0005794(Golgi apparatus);GO:0005797(Golgi medial cisterna);GO:0005802(trans-Golgi network);GO…	NA	K08654	EC:3.4.21.-	proprotein convertase subtilisin/kexin type 5 [Source:MGI Symbol;Acc:MGI:97515]	protein_coding;retained_intron;processed_transcript	0.587133	0.0001	0.0001	1.54002	0.0001	0.0001	0.0001	0.0001	0.0001	0.0001	0.0001	4254.9	12.0549	0.0341945	1	up	yes
ENSMUSG00000022779	Top3b	ENSMUST00000023465;ENSMUST00000232523;ENSMUST00000232117;ENSMUST00000231278;ENSMUST00000232380;ENSMUST00000231576;ENSMUST00000232656;ENSMUST00000232153;ENSMUST00000231966;ENSMUST00000232200;ENSMUST00000232531;ENSMUST00000231812;ENSMUST00000232231;ENSMUST00000232017;ENSMUST00000232080;ENSMUST00000232581;ENSMUST00000231432;ENSMUST00000232547;ENSMUST00000231402;ENSMUST00000231834	GO:0000793(condensed chromosome);GO:0003677(DNA binding);GO:0003916(DNA topoisomerase activity);GO:0003917(DNA topoisomerase type I activity);GO:0005634(nucleus);GO:0006265(DNA topological change);GO:0007059(chromosome segregation);GO:0016853(isomerase activity);GO:0016853(isomerase activity)	03440(Homologous recombination);03460(Fanconi anemia pathway);03460(Fanconi anemia pathway)	K03165	EC:5.6.2.1	topoisomerase (DNA) III beta [Source:MGI Symbol;Acc:MGI:1333803]	protein_coding;retained_intron	8.33734	15.6436	0.139921	8.03397	2.81754	0.0001	0.304117	0.541391	0.0392182	2.59003	0.308426	11.0927	3.47154	0.0342797	1	up	yes
ENSMUSG00000117872	A530088E08Rik	ENSMUST00000238175;ENSMUST00000236003;ENSMUST00000236795;ENSMUST00000237668;ENSMUST00000235566	NA	NA	NA	NA	RIKEN cDNA A530088E08 gene [Source:MGI Symbol;Acc:MGI:3603459]	lncRNA	2.26172	8.65134	0.0001	0.0001	0.0001	0.0001	0.0001	0.0001	0.0001	0.0001	0.0001	21826.7	14.4138	0.0342847	1	up	yes
ENSMUSG00000033898	Cfhr2	ENSMUST00000239380;ENSMUST00000194186;ENSMUST00000094489	GO:0001851(complement component C3b binding);GO:0005615(extracellular space);GO:0008201(heparin binding);GO:0008201(heparin binding)	NA	NA	NA	complement factor H-related 2 [Source:MGI Symbol;Acc:MGI:3611575]	protein_coding	0.726471	0.118837	0.0001	0.0001	0.61744	0.0001	0.0001	0.0001	0.0001	0.0001	0.0001	2925.9	11.5147	0.0343176	1	up	yes
ENSMUSG00000035208	Slfn8	ENSMUST00000130822;ENSMUST00000131883;ENSMUST00000215239;ENSMUST00000038141;ENSMUST00000108152;ENSMUST00000092838	GO:0000049(tRNA binding);GO:0000166(nucleotide binding);GO:0002376(immune system process);GO:0004518(nuclease activity);GO:0004519(endonuclease activity);GO:0004521(endoribonuclease activity);GO:0005524(ATP binding);GO:0005737(cytoplasm);GO:0008270(zinc ion binding);GO:0016075(rRNA catabolic process);GO:0016078(tRNA catabolic process);GO:0016787(hydrolase activity);GO:0046872(metal ion binding);G…	NA	NA	NA	schlafen 8 [Source:MGI Symbol;Acc:MGI:2672859]	protein_coding	1.37701	0.0001	0.0001	0.0001	6.22078	0.0001	0.0001	0.0001	0.0001	0.0001	0.0001	15196.2	13.8914	0.0343451	1	up	yes
ENSMUSG00000085385	Snhg17	ENSMUST00000141809;ENSMUST00000154242;ENSMUST00000149667;ENSMUST00000186993;ENSMUST00000151331;ENSMUST00000152125;ENSMUST00000133449;ENSMUST00000138592;ENSMUST00000154030	NA	NA	NA	NA	small nucleolar RNA host gene 17 [Source:MGI Symbol;Acc:MGI:1915358]	lncRNA;retained_intron	0.0001	0.957606	0.0001	0.0001	3.48958	0.0001	0.0001	0.0001	0.0001	0.0001	0.0001	8894.98	13.1188	0.0344125	1	up	yes
ENSMUSG00000025076	Casp7	ENSMUST00000026062;ENSMUST00000235178;ENSMUST00000237055;ENSMUST00000237765;ENSMUST00000238892;ENSMUST00000235386	GO:0004190(aspartic-type endopeptidase activity);GO:0004197(cysteine-type endopeptidase activity);GO:0005515(protein binding);GO:0005634(nucleus);GO:0005737(cytoplasm);GO:0005829(cytosol);GO:0006508(proteolysis);GO:0006915(apoptotic process);GO:0007507(heart development);GO:0007568(aging);GO:0008233(peptidase activity);GO:0008234(cysteine-type peptidase activity);GO:0009411(response to UV);GO:001…	04210(Apoptosis);04215(Apoptosis - multiple species);04668(TNF signaling pathway);04932(Non-alcoholic fatty liver disease (NAFLD));05010(Alzheimer disease);05133(Pertussis);05134(Legionellosis);05200(Pathways in cancer);05200(Pathways in cancer)	K04397	EC:3.4.22.60	caspase 7 [Source:MGI Symbol;Acc:MGI:109383]	protein_coding;retained_intron;processed_transcript	2.17319	0.0001	0.0001	0.0001	4.61008	0.0001	0.0001	0.0001	0.0001	0.0001	0.0001	13567.2	13.7278	0.0347092	1	up	yes
ENSMUSG00000061882	Ccdc62	ENSMUST00000197673;ENSMUST00000165148;ENSMUST00000166983;ENSMUST00000169898;ENSMUST00000094320;ENSMUST00000171881	GO:0001835(blastocyst hatching);GO:0005634(nucleus);GO:0005654(nucleoplasm);GO:0005737(cytoplasm);GO:0005886(plasma membrane);GO:0030331(estrogen receptor binding);GO:0030374(nuclear receptor transcription coactivator activity);GO:0045944(positive regulation of transcription by RNA polymerase II);GO:0071392(cellular response to estradiol stimulus);GO:0071392(cellular response to estradiol stimulu…	NA	NA	NA	coiled-coil domain containing 62 [Source:MGI Symbol;Acc:MGI:2684996]	retained_intron;protein_coding;processed_transcript	0.685286	0.0001	0.0001	0.0001	2.88764	0.0001	0.0001	0.0001	0.0001	0.0001	0.0001	7146.45	12.803	0.0347259	1	up	yes
ENSMUSG00000042520	Ubap2l	ENSMUST00000196843;ENSMUST00000195995;ENSMUST00000197177;ENSMUST00000090908;ENSMUST00000196917;ENSMUST00000198322;ENSMUST00000029553;ENSMUST00000199050;ENSMUST00000064639;ENSMUST00000197903;ENSMUST00000196568;ENSMUST00000199016;ENSMUST00000196952;ENSMUST00000199834;ENSMUST00000199612;ENSMUST00000197633;ENSMUST00000199301;ENSMUST00000198282;ENSMUST00000199929;ENSMUST00000196633;ENSMUST00000200195;…	GO:0003674(molecular_function);GO:0005515(protein binding);GO:0005634(nucleus);GO:0005671(Ada2/Gcn5/Ada3 transcription activator complex);GO:0005737(cytoplasm);GO:0007339(binding of sperm to zona pellucida);GO:0031519(PcG protein complex);GO:0061484(hematopoietic stem cell homeostasis);GO:0061484(hematopoietic stem cell homeostasis)	NA	NA	NA	ubiquitin-associated protein 2-like [Source:MGI Symbol;Acc:MGI:1921633]	protein_coding;retained_intron	4.43622	21.0607	6.29063	6.78007	3.37395	0.429152	4.80358	2.07179	3.27226	0.896645	4.05287	3.24159	1.6967	0.0347525	1	up	yes
ENSMUSG00000035473	Galm	ENSMUST00000039205;ENSMUST00000133955	GO:0003824(catalytic activity);GO:0004034(aldose 1-epimerase activity);GO:0005737(cytoplasm);GO:0005975(carbohydrate metabolic process);GO:0006006(glucose metabolic process);GO:0006012(galactose metabolic process);GO:0016853(isomerase activity);GO:0019318(hexose metabolic process);GO:0030246(carbohydrate binding);GO:0033499(galactose catabolic process via UDP-galactose);GO:0033499(galactose catab…	00010(Glycolysis / Gluconeogenesis);00052(Galactose metabolism);00052(Galactose metabolism)	K01785	EC:5.1.3.3	galactose mutarotase [Source:MGI Symbol;Acc:MGI:2442420]	protein_coding	6.09309	5.5754	0.0001	0.0001	0.0001	0.0001	0.0001	0.0001	0.0001	0.0001	0.0001	23337.6	14.5104	0.0349468	1	up	yes
ENSMUSG00000031831	Dnaaf1	ENSMUST00000093100	GO:0001947(heart looping);GO:0003341(cilium movement);GO:0003356(regulation of cilium beat frequency);GO:0005515(protein binding);GO:0005829(cytosol);GO:0005886(plasma membrane);GO:0005929(cilium);GO:0005930(axoneme);GO:0016607(nuclear speck);GO:0030324(lung development);GO:0035469(determination of pancreatic left/right asymmetry);GO:0036158(outer dynein arm assembly);GO:0036159(inner dynein arm …	NA	K19750	NA	dynein, axonemal assembly factor 1 [Source:MGI Symbol;Acc:MGI:1915520]	protein_coding	4.45745	0.0001	0.0001	5.82003	0.0001	0.0001	0.0001	0.0001	0.0001	0.0001	0.0001	20555.6	14.3272	0.0349532	1	up	yes
ENSMUSG00000026979	Psd4	ENSMUST00000102942;ENSMUST00000127242;ENSMUST00000133730;ENSMUST00000056641;ENSMUST00000142522;ENSMUST00000132924;ENSMUST00000140303;ENSMUST00000140547;ENSMUST00000166388;ENSMUST00000131930	GO:0005085(guanyl-nucleotide exchange factor activity);GO:0005086(ARF guanyl-nucleotide exchange factor activity);GO:0005886(plasma membrane);GO:0008289(lipid binding);GO:0016020(membrane);GO:0032012(regulation of ARF protein signal transduction);GO:0032587(ruffle membrane);GO:0042995(cell projection);GO:0042995(cell projection)	04144(Endocytosis);04144(Endocytosis)	K12494	NA	pleckstrin and Sec7 domain containing 4 [Source:MGI Symbol;Acc:MGI:2674093]	protein_coding;processed_transcript;retained_intron;nonsense_mediated_decay	2.67649	0.0001	0.0001	0.0001	0.162094	0.0001	0.0001	0.0001	0.0001	0.0001	0.0001	5677.77	12.4711	0.0350575	1	up	yes
ENSMUSG00000103037	Pcdhgb1	ENSMUST00000192931;ENSMUST00000195624	GO:0005509(calcium ion binding);GO:0005515(protein binding);GO:0005886(plasma membrane);GO:0005887(integral component of plasma membrane);GO:0007155(cell adhesion);GO:0007156(homophilic cell adhesion via plasma membrane adhesion molecules);GO:0016020(membrane);GO:0016021(integral component of membrane);GO:0030426(growth cone);GO:0030426(growth cone)	NA	K16496	NA	protocadherin gamma subfamily B, 1 [Source:MGI Symbol;Acc:MGI:1935169]	protein_coding;processed_transcript	6.11562	0.0001	0.0001	0.0001	0.182688	0.0001	0.0001	0.0001	0.0001	0.0001	0.0001	12597.2	13.6208	0.0354111	1	up	yes
ENSMUSG00000028076	Cd1d1	ENSMUST00000132131;ENSMUST00000029717;ENSMUST00000142793;ENSMUST00000107620;ENSMUST00000063869	GO:0016020(membrane);GO:0016021(integral component of membrane);GO:0016021(integral component of membrane)	04530(Tight junction);04640(Hematopoietic cell lineage);05146(Amoebiasis);05146(Amoebiasis)	K06448	NA	CD1d1 antigen [Source:MGI Symbol;Acc:MGI:107674]	retained_intron;protein_coding	1.51756	0.0001	0.0001	0.0001	10.1733	0.0001	0.0001	0.0001	0.0001	0.0001	0.0001	23382.3	14.5131	0.0354428	1	up	yes
ENSMUSG00000108325	Gm44898	ENSMUST00000205934	NA	NA	NA	NA	predicted gene 44898 [Source:MGI Symbol;Acc:MGI:5753474]	TEC	0.0001	1.78605	0.0001	12.2298	0.0001	0.0001	0.0001	0.0001	0.0001	0.0001	0.0001	28032.4	14.7748	0.0354567	1	up	yes
ENSMUSG00000017491	Rarb	ENSMUST00000063750;ENSMUST00000223576;ENSMUST00000225594;ENSMUST00000225356;ENSMUST00000225921;ENSMUST00000223976;ENSMUST00000225245	GO:0000122(negative regulation of transcription by RNA polymerase II);GO:0000976(transcription regulatory region sequence-specific DNA binding);GO:0000977(RNA polymerase II regulatory region sequence-specific DNA binding);GO:0000981(DNA-binding transcription factor activity, RNA polymerase II-specific);GO:0001657(ureteric bud development);GO:0001889(liver development);GO:0002068(glandular epithel…	05200(Pathways in cancer);05222(Small cell lung cancer);05223(Non-small cell lung cancer);05226(Gastric cancer);05226(Gastric cancer)	K08528	NA	retinoic acid receptor, beta [Source:MGI Symbol;Acc:MGI:97857]	protein_coding;nonsense_mediated_decay;retained_intron	0.305455	0.0001	0.0001	0.0001	5.71893	0.0001	0.0001	0.0001	0.0001	0.0001	0.0001	12049.4	13.5567	0.0358045	1	up	yes
ENSMUSG00000047216	Cdh19	ENSMUST00000094626;ENSMUST00000187555	GO:0000902(cell morphogenesis);GO:0005509(calcium ion binding);GO:0005886(plasma membrane);GO:0005913(cell-cell adherens junction);GO:0007043(cell-cell junction assembly);GO:0007155(cell adhesion);GO:0007156(homophilic cell adhesion via plasma membrane adhesion molecules);GO:0007275(multicellular organism development);GO:0008092(cytoskeletal protein binding);GO:0009986(cell surface);GO:0016020(me…	NA	K06806	NA	cadherin 19, type 2 [Source:MGI Symbol;Acc:MGI:3588198]	protein_coding;processed_transcript	0.0001	0.0001	0.0001	0.0001	0.0001	4.86235	0.0001	0.0001	5.34027	0.0001	0.234958	5.74829e-05	-14.0865	0.0358853	1	down	yes
ENSMUSG00000113216	Gm40841	ENSMUST00000222823;ENSMUST00000223198;ENSMUST00000221933	NA	NA	NA	NA	predicted gene, 40841 [Source:MGI Symbol;Acc:MGI:5623726]	lncRNA	4.29311	1.8351	0.0001	0.0001	0.0001	0.0001	0.0001	0.0001	0.0001	0.0001	0.0001	12257	13.5813	0.0362651	1	up	yes
ENSMUSG00000060301	2610008E11Rik	ENSMUST00000039271;ENSMUST00000219729;ENSMUST00000218854;ENSMUST00000220220	GO:0003676(nucleic acid binding);GO:0003700(DNA-binding transcription factor activity);GO:0005634(nucleus);GO:0006355(regulation of transcription, DNA-templated);GO:0043565(sequence-specific DNA binding);GO:0046872(metal ion binding);GO:0046872(metal ion binding)	05168(Herpes simplex virus 1 infection);05168(Herpes simplex virus 1 infection)	K09228	NA	RIKEN cDNA 2610008E11 gene [Source:MGI Symbol;Acc:MGI:1919378]	protein_coding;retained_intron	1.19866	19.3628	32.2011	4.51675	6.73047	1.57166	0.0001	1.32568	0.334209	0.0001	3.79999	10.9236	3.44937	0.0362796	1	up	yes
ENSMUSG00000078868	Gm14412	ENSMUST00000108959	GO:0003676(nucleic acid binding);GO:0006355(regulation of transcription, DNA-templated);GO:0046872(metal ion binding)	NA	NA	NA	predicted gene 14412 [Source:MGI Symbol;Acc:MGI:3652251]	protein_coding	4.58758	0.0001	12.9009	0.0001	0.0001	0.0001	0.0001	0.0001	0.0001	0.0001	0.0001	34977.7	15.0941	0.0363307	1	up	yes
ENSMUSG00000028409	Smu1	ENSMUST00000030117;ENSMUST00000137415;ENSMUST00000150574;ENSMUST00000130503	GO:0000381(regulation of alternative mRNA splicing, via spliceosome);GO:0000398(mRNA splicing, via spliceosome);GO:0003674(molecular_function);GO:0005515(protein binding);GO:0005634(nucleus);GO:0005681(spliceosomal complex);GO:0005737(cytoplasm);GO:0006397(mRNA processing);GO:0008380(RNA splicing);GO:0016607(nuclear speck);GO:0071005(U2-type precatalytic spliceosome);GO:0071011(precatalytic splic…	NA	NA	NA	smu-1 suppressor of mec-8 and unc-52 homolog (C. elegans) [Source:MGI Symbol;Acc:MGI:1915546]	protein_coding;processed_transcript	18.0445	29.9831	91.3531	27.3218	15.3018	0.0001	19.2203	2.52742	1.24223	0.0001	0.418216	9.3302	3.22191	0.0363993	1	up	yes
ENSMUSG00000040350	Trim7	ENSMUST00000109213;ENSMUST00000149049;ENSMUST00000046903;ENSMUST00000129674;ENSMUST00000155478;ENSMUST00000216796;ENSMUST00000131270	GO:0005515(protein binding);GO:0005634(nucleus);GO:0005737(cytoplasm);GO:0008150(biological_process);GO:0008270(zinc ion binding);GO:0016567(protein ubiquitination);GO:0016740(transferase activity);GO:0046872(metal ion binding);GO:0046872(metal ion binding)	NA	K12000	NA	tripartite motif-containing 7 [Source:MGI Symbol;Acc:MGI:2137353]	protein_coding;nonsense_mediated_decay;retained_intron	0.353869	3.66015	0.0001	0.0001	0.0001	0.0001	0.0001	0.0001	0.0001	0.0001	0.0001	8028.64	12.9709	0.0365121	1	up	yes
ENSMUSG00000055069	Rab39	ENSMUST00000068449	GO:0000166(nucleotide binding);GO:0003924(GTPase activity);GO:0005515(protein binding);GO:0005525(GTP binding);GO:0005623(cell);GO:0005764(lysosome);GO:0005886(plasma membrane);GO:0006886(intracellular protein transport);GO:0006914(autophagy);GO:0012505(endomembrane system);GO:0015031(protein transport);GO:0016020(membrane);GO:0030670(phagocytic vesicle membrane);GO:0031410(cytoplasmic vesicle);G…	NA	K07924	NA	RAB39, member RAS oncogene family [Source:MGI Symbol;Acc:MGI:2442855]	protein_coding	3.58028	0.0001	0.0001	0.0001	5.85031	0.0001	0.0001	0.0001	0.0001	0.0001	0.0001	18861.8	14.2032	0.0367457	1	up	yes
ENSMUSG00000031952	Chst5	ENSMUST00000034430	GO:0000139(Golgi membrane);GO:0001517(N-acetylglucosamine 6-O-sulfotransferase activity);GO:0005794(Golgi apparatus);GO:0005802(trans-Golgi network);GO:0005975(carbohydrate metabolic process);GO:0006044(N-acetylglucosamine metabolic process);GO:0006790(sulfur compound metabolic process);GO:0008146(sulfotransferase activity);GO:0016020(membrane);GO:0016021(integral component of membrane);GO:001674…	NA	NA	NA	carbohydrate (N-acetylglucosamine 6-O) sulfotransferase 5 [Source:MGI Symbol;Acc:MGI:1931825]	protein_coding	0.0001	0.0001	14.1866	0.789063	0.0001	0.0001	0.0001	0.0001	0.0001	0.0001	0.0001	29951.9	14.8704	0.0367845	1	up	yes
ENSMUSG00000041695	Kcnj2	ENSMUST00000042970	GO:0005242(inward rectifier potassium channel activity);GO:0005244(voltage-gated ion channel activity);GO:0005515(protein binding);GO:0005546(phosphatidylinositol-4,5-bisphosphate binding);GO:0005790(smooth endoplasmic reticulum);GO:0005791(rough endoplasmic reticulum);GO:0005794(Golgi apparatus);GO:0005886(plasma membrane);GO:0006811(ion transport);GO:0006813(potassium ion transport);GO:0008076(…	04725(Cholinergic synapse);04921(Oxytocin signaling pathway);04924(Renin secretion);04971(Gastric acid secretion)	K04996	NA	potassium inwardly-rectifying channel, subfamily J, member 2 [Source:MGI Symbol;Acc:MGI:104744]	protein_coding	1.9902	0.0001	0.0001	2.57138	0.0001	0.0001	0.0001	0.0001	0.0001	0.0001	0.0001	9123.75	13.1554	0.0367908	1	up	yes
ENSMUSG00000022668	Gtpbp8	ENSMUST00000162512;ENSMUST00000162479;ENSMUST00000161436;ENSMUST00000023348	GO:0000166(nucleotide binding);GO:0005525(GTP binding);GO:0005739(mitochondrion);GO:0008150(biological_process);GO:0046872(metal ion binding);GO:0046872(metal ion binding)	NA	NA	NA	GTP-binding protein 8 (putative) [Source:MGI Symbol;Acc:MGI:1913317]	protein_coding;nonsense_mediated_decay	6.66168	1.833	12.6723	0.131439	4.73294	0.036285	0.0001	0.48722	0.0001	0.0001	0.123931	48.2259	5.59174	0.0368654	1	up	yes
ENSMUSG00000043587	Pxylp1	ENSMUST00000154146;ENSMUST00000124923;ENSMUST00000120101;ENSMUST00000141127;ENSMUST00000119141;ENSMUST00000121077;ENSMUST00000136987;ENSMUST00000137770;ENSMUST00000185561;ENSMUST00000112951;ENSMUST00000126411;ENSMUST00000135834;ENSMUST00000078478	GO:0000139(Golgi membrane);GO:0005794(Golgi apparatus);GO:0006024(glycosaminoglycan biosynthetic process);GO:0010909(positive regulation of heparan sulfate proteoglycan biosynthetic process);GO:0016020(membrane);GO:0016021(integral component of membrane);GO:0016311(dephosphorylation);GO:0016787(hydrolase activity);GO:0016791(phosphatase activity);GO:0050650(chondroitin sulfate proteoglycan biosyn…	NA	K21403	EC:3.1.3.-	2-phosphoxylose phosphatase 1 [Source:MGI Symbol;Acc:MGI:2442444]	protein_coding;processed_transcript;retained_intron	1.87236	0.0001	0.0001	0.0001	2.58211	0.0001	0.0001	0.0001	0.0001	0.0001	0.0001	8909.54	13.1211	0.0370065	1	up	yes
ENSMUSG00000038020	Rapgefl1	ENSMUST00000037640;ENSMUST00000107479;ENSMUST00000139889	GO:0005085(guanyl-nucleotide exchange factor activity);GO:0007264(small GTPase mediated signal transduction);GO:0007264(small GTPase mediated signal transduction)	NA	NA	NA	Rap guanine nucleotide exchange factor (GEF)-like 1 [Source:MGI Symbol;Acc:MGI:3611446]	retained_intron;protein_coding	14.4262	9.76528	0.189426	11.6827	3.24463	29.6614	16.8644	13.83	57.0859	25.4809	17.9051	0.293295	-1.76958	0.037016	1	down	yes
ENSMUSG00000043336	Filip1l	ENSMUST00000159414;ENSMUST00000099667;ENSMUST00000159816	GO:0003674(molecular_function);GO:0005575(cellular_component);GO:0005634(nucleus);GO:0005737(cytoplasm);GO:0008150(biological_process);GO:0016020(membrane);GO:0016020(membrane)	NA	NA	NA	filamin A interacting protein 1-like [Source:MGI Symbol;Acc:MGI:1925999]	protein_coding	2.74251	0.0001	0.0001	0.0001	2.34936	0.0001	0.0001	0.0001	0.0001	0.0001	0.0001	10184.3	13.3141	0.0370308	1	up	yes
ENSMUSG00000079043	Fastkd5	ENSMUST00000110262;ENSMUST00000179273	GO:0000963(mitochondrial RNA processing);GO:0003723(RNA binding);GO:0004672(protein kinase activity);GO:0005739(mitochondrion);GO:0006397(mRNA processing);GO:0006468(protein phosphorylation);GO:0019843(rRNA binding);GO:0035770(ribonucleoprotein granule);GO:0042645(mitochondrial nucleoid);GO:0042645(mitochondrial nucleoid)	NA	NA	NA	FAST kinase domains 5 [Source:MGI Symbol;Acc:MGI:2139469]	protein_coding	0.0001	0.0001	0.0001	10.1308	0.544642	0.0001	0.0001	0.0001	0.0001	0.0001	0.0001	21351.4	14.382	0.0370933	1	up	yes
ENSMUSG00000015852	Fcrls	ENSMUST00000090986;ENSMUST00000146512	GO:0005044(scavenger receptor activity);GO:0006897(endocytosis);GO:0016020(membrane);GO:0016020(membrane)	NA	K06727	NA	Fc receptor-like S, scavenger receptor [Source:MGI Symbol;Acc:MGI:1933397]	protein_coding	491.449	159.516	0.0001	4.05934	158.392	1.94478	0.352546	14.7915	52.2561	38.288	0.0001	9.06877	3.18091	0.03715	1	up	yes
ENSMUSG00000037321	Tap1	ENSMUST00000170086;ENSMUST00000168351;ENSMUST00000166287;ENSMUST00000166582;ENSMUST00000171148;ENSMUST00000166853;ENSMUST00000041633	GO:0000166(nucleotide binding);GO:0002250(adaptive immune response);GO:0002376(immune system process);GO:0002479(antigen processing and presentation of exogenous peptide antigen via MHC class I, TAP-dependent);GO:0005524(ATP binding);GO:0005739(mitochondrion);GO:0005783(endoplasmic reticulum);GO:0005789(endoplasmic reticulum membrane);GO:0006952(defense response);GO:0015031(protein transport);GO:…	02010(ABC transporters);04145(Phagosome);04612(Antigen processing and presentation);05163(Human cytomegalovirus infection);05168(Herpes simplex virus 1 infection);05169(Epstein-Barr virus infection);05170(Human immunodeficiency virus 1 infection);05340(Primary immunodeficiency);05340(Primary immunodeficiency)	NA	NA	transporter 1, ATP-binding cassette, sub-family B (MDR/TAP) [Source:MGI Symbol;Acc:MGI:98483]	protein_coding;retained_intron	3.26893	0.0001	0.0001	0.0001	1.70502	0.0001	0.0001	0.0001	0.0001	0.0001	0.0001	9948.5	13.2803	0.0372058	1	up	yes
ENSMUSG00000059895	Ptp4a3	ENSMUST00000165541;ENSMUST00000229339;ENSMUST00000230177;ENSMUST00000053232;ENSMUST00000163582;ENSMUST00000167582;ENSMUST00000230307;ENSMUST00000231209;ENSMUST00000230864;ENSMUST00000230044	GO:0004721(phosphoprotein phosphatase activity);GO:0004725(protein tyrosine phosphatase activity);GO:0005634(nucleus);GO:0005737(cytoplasm);GO:0005768(endosome);GO:0005769(early endosome);GO:0005886(plasma membrane);GO:0006355(regulation of transcription, DNA-templated);GO:0006470(protein dephosphorylation);GO:0007219(Notch signaling pathway);GO:0008138(protein tyrosine/serine/threonine phosphata…	NA	K18041	EC:3.1.3.48	protein tyrosine phosphatase 4a3 [Source:MGI Symbol;Acc:MGI:1277098]	protein_coding;retained_intron;processed_transcript	13.3194	4.69943	3.48701	9.42696	11.9177	0.294922	2.61276	2.31776	0.766774	0.304986	5.06063	4.52733	2.17866	0.0372591	1	up	yes
ENSMUSG00000085408	C530005A16Rik	ENSMUST00000142815	NA	NA	NA	NA	RIKEN cDNA C530005A16 gene [Source:MGI Symbol;Acc:MGI:3612454]	lncRNA	1.15061	0.0001	0.0001	0.0001	10.7533	0.0001	0.0001	0.0001	0.0001	0.0001	0.0001	23808.4	14.5392	0.0373749	1	up	yes
ENSMUSG00000059482	2610301B20Rik	ENSMUST00000080517;ENSMUST00000142026;ENSMUST00000156124;ENSMUST00000101504;ENSMUST00000131437	GO:0001917(photoreceptor inner segment);GO:0003674(molecular_function);GO:0005737(cytoplasm);GO:0005829(cytosol);GO:0005886(plasma membrane);GO:0008594(photoreceptor cell morphogenesis);GO:0030054(cell junction);GO:0097546(ciliary base);GO:0097546(ciliary base)	NA	NA	NA	RIKEN cDNA 2610301B20 gene [Source:MGI Symbol;Acc:MGI:1914407]	protein_coding;processed_transcript	10.7577	4.4271	73.3304	96.1231	14.6536	17.1695	4.16099	7.51389	1.09745	4.23265	0.0001	6.9979	2.80692	0.037376	1	up	yes
ENSMUSG00000009185	Ccl8	ENSMUST00000009329	GO:0002548(monocyte chemotaxis);GO:0005125(cytokine activity);GO:0005576(extracellular region);GO:0005615(extracellular space);GO:0005623(cell);GO:0006468(protein phosphorylation);GO:0006935(chemotaxis);GO:0006954(inflammatory response);GO:0006955(immune response);GO:0007165(signal transduction);GO:0007186(G protein-coupled receptor signaling pathway);GO:0008009(chemokine activity);GO:0008201(hep…	04060(Cytokine-cytokine receptor interaction);04062(Chemokine signaling pathway)	K16596	NA	chemokine (C-C motif) ligand 8 [Source:MGI Symbol;Acc:MGI:101878]	protein_coding	0.0001	44.9367	0.0001	0.0001	12.3882	0.0001	0.0001	0.0001	0.0001	0.0001	0.0001	114650	16.8069	0.0374192	1	up	yes
ENSMUSG00000021263	Degs2	ENSMUST00000167978;ENSMUST00000222255;ENSMUST00000021691	GO:0000170(sphingosine hydroxylase activity);GO:0005783(endoplasmic reticulum);GO:0005789(endoplasmic reticulum membrane);GO:0006629(lipid metabolic process);GO:0006667(sphinganine metabolic process);GO:0016020(membrane);GO:0016021(integral component of membrane);GO:0016491(oxidoreductase activity);GO:0030148(sphingolipid biosynthetic process);GO:0042284(sphingolipid delta-4 desaturase activity);…	00600(Sphingolipid metabolism);04071(Sphingolipid signaling pathway);04071(Sphingolipid signaling pathway)	K04712	1.14.18.5;EC:1.14.19.17	delta(4)-desaturase, sphingolipid 2 [Source:MGI Symbol;Acc:MGI:1917309]	protein_coding	5.39531	0.0001	0.0001	0.0001	4.77667	0.0001	0.0001	0.0001	0.0001	0.0001	0.0001	20344.6	14.3124	0.0374517	1	up	yes
ENSMUSG00000107240	Gm43231	ENSMUST00000202960	NA	NA	NA	NA	predicted gene 43231 [Source:MGI Symbol;Acc:MGI:5663368]	TEC	0.515396	0.461506	0.0001	0.0001	0.222325	0.0001	0.0001	0.0001	0.0001	0.0001	0.0001	2398.85	11.2281	0.0374824	1	up	yes
ENSMUSG00000025525	Apool	ENSMUST00000026599;ENSMUST00000154378;ENSMUST00000113415	GO:0005739(mitochondrion);GO:0005743(mitochondrial inner membrane);GO:0016020(membrane);GO:0016021(integral component of membrane);GO:0042407(cristae formation);GO:0061617(MICOS complex);GO:0061617(MICOS complex)	NA	NA	NA	apolipoprotein O-like [Source:MGI Symbol;Acc:MGI:1915367]	protein_coding;retained_intron	1.67722	0.0001	0.0001	0.0001	6.31182	0.0001	0.0001	0.0001	0.0001	0.0001	0.0001	15978.7	13.9639	0.0375023	1	up	yes
ENSMUSG00000020460	Rps27a	ENSMUST00000102844;ENSMUST00000102845;ENSMUST00000150739;ENSMUST00000147782;ENSMUST00000143418	GO:0003735(structural constituent of ribosome);GO:0005515(protein binding);GO:0005634(nucleus);GO:0005654(nucleoplasm);GO:0005737(cytoplasm);GO:0005829(cytosol);GO:0005840(ribosome);GO:0006412(translation);GO:0015935(small ribosomal subunit);GO:0016567(protein ubiquitination);GO:0019941(modification-dependent protein catabolic process);GO:0022627(cytosolic small ribosomal subunit);GO:0031386(prot…	03010(Ribosome);03010(Ribosome)	K02977	NA	ribosomal protein S27A [Source:MGI Symbol;Acc:MGI:1925544]	protein_coding;processed_transcript	25.6729	26.2548	21.3542	41.0187	28.0115	28.8213	91.4459	58.509	166.225	76.5919	31.8478	0.37662	-1.40882	0.0376148	1	down	yes
ENSMUSG00000102422	Iqschfp	ENSMUST00000182006	GO:0005515(protein binding);GO:0005516(calmodulin binding);GO:0005737(cytoplasm);GO:0008366(axon ensheathment);GO:0030424(axon);GO:0030506(ankyrin binding);GO:0033268(node of Ranvier);GO:0042995(cell projection);GO:0043194(axon initial segment);GO:0044325(ion channel binding);GO:0051494(negative regulation of cytoskeleton organization)	NA	NA	NA	Iqcj and Schip1 fusion protein [Source:MGI Symbol;Acc:MGI:5439400]	protein_coding	0.0001	4.30882	0.0001	6.03388	0.0001	0.0001	0.0001	0.0001	0.0001	0.0001	0.0001	20686	14.3364	0.0376208	1	up	yes
ENSMUSG00000086938	4930481A15Rik	ENSMUST00000174754;ENSMUST00000128542;ENSMUST00000153017;ENSMUST00000174412;ENSMUST00000174415	NA	NA	NA	NA	RIKEN cDNA 4930481A15 gene [Source:MGI Symbol;Acc:MGI:1922181]	lncRNA	4.28501	0.0001	0.0001	0.0001	7.20275	0.0001	0.0001	0.0001	0.0001	0.0001	0.0001	22976.1	14.4878	0.0376541	1	up	yes
ENSMUSG00000029204	Rhoh	ENSMUST00000031106;ENSMUST00000202471;ENSMUST00000202591;ENSMUST00000201533	GO:0000166(nucleotide binding);GO:0001772(immunological synapse);GO:0003924(GTPase activity);GO:0005515(protein binding);GO:0005525(GTP binding);GO:0005737(cytoplasm);GO:0005886(plasma membrane);GO:0007264(small GTPase mediated signal transduction);GO:0007266(Rho protein signal transduction);GO:0016020(membrane);GO:0019210(kinase inhibitor activity);GO:0030217(T cell differentiation);GO:0033673(n…	04670(Leukocyte transendothelial migration);04670(Leukocyte transendothelial migration)	K07873	NA	ras homolog family member H [Source:MGI Symbol;Acc:MGI:1921984]	protein_coding;retained_intron;processed_transcript	7.38561	0.00447493	0.0001	0.0001	4.5549	0.0001	0.0001	0.039212	0.0001	0.0001	0.0001	360.955	8.49567	0.0377326	1	up	yes
ENSMUSG00000068966	Zbtb34	ENSMUST00000113158;ENSMUST00000134589;ENSMUST00000091037	GO:0000122(negative regulation of transcription by RNA polymerase II);GO:0000977(RNA polymerase II regulatory region sequence-specific DNA binding);GO:0001227(DNA-binding transcription repressor activity, RNA polymerase II-specific);GO:0003676(nucleic acid binding);GO:0003677(DNA binding);GO:0005515(protein binding);GO:0005634(nucleus);GO:0005654(nucleoplasm);GO:0005654(nucleoplasm)	NA	K10508	NA	zinc finger and BTB domain containing 34 [Source:MGI Symbol;Acc:MGI:2685195]	protein_coding;processed_transcript	1.89004	0.0001	0.0001	0.0001	1.92413	0.0001	0.0001	0.0001	0.0001	0.0001	0.0001	7628.94	12.8973	0.0378095	1	up	yes
ENSMUSG00000015652	Steap1	ENSMUST00000015796;ENSMUST00000169542	GO:0005768(endosome);GO:0005886(plasma membrane);GO:0006811(ion transport);GO:0010008(endosome membrane);GO:0016020(membrane);GO:0016021(integral component of membrane);GO:0016491(oxidoreductase activity);GO:0046872(metal ion binding);GO:0055072(iron ion homeostasis);GO:0055114(oxidation-reduction process);GO:0055114(oxidation-reduction process)	04978(Mineral absorption);04978(Mineral absorption)	K14737	EC:1.16.1.-	six transmembrane epithelial antigen of the prostate 1 [Source:MGI Symbol;Acc:MGI:1917608]	protein_coding	3.61391	14.5991	0.0001	0.0001	0.0001	0.0001	0.0001	0.0001	0.0001	0.0001	0.0001	36426.7	15.1527	0.0378413	1	up	yes
ENSMUSG00000001029	Icam2	ENSMUST00000001055;ENSMUST00000173795;ENSMUST00000106813;ENSMUST00000141146;ENSMUST00000106809	GO:0001931(uropod);GO:0005178(integrin binding);GO:0005515(protein binding);GO:0005886(plasma membrane);GO:0005887(integral component of plasma membrane);GO:0005902(microvillus);GO:0007155(cell adhesion);GO:0016020(membrane);GO:0016021(integral component of membrane);GO:0032154(cleavage furrow);GO:0042995(cell projection);GO:0071944(cell periphery);GO:0098609(cell-cell adhesion);GO:0098609(cell-c…	04514(Cell adhesion molecules (CAMs));04650(Natural killer cell mediated cytotoxicity);04650(Natural killer cell mediated cytotoxicity)	K06523	NA	intercellular adhesion molecule 2 [Source:MGI Symbol;Acc:MGI:96394]	protein_coding;retained_intron	3.1613	0.0001	0.0001	0.0001	10.7408	0.0001	0.0001	0.0001	0.0001	0.0001	0.0001	27804.9	14.763	0.0380684	1	up	yes
ENSMUSG00000111820	Gm36120	ENSMUST00000214393	NA	NA	NA	NA	predicted gene, 36120 [Source:MGI Symbol;Acc:MGI:5595279]	lncRNA	0.0001	0.0001	5.78643	8.1362	0.0001	0.0001	0.0001	0.0001	0.0001	0.0001	0.0001	27845.9	14.7652	0.0380839	1	up	yes
ENSMUSG00000035614	Togaram1	ENSMUST00000223166;ENSMUST00000223311;ENSMUST00000066296;ENSMUST00000222425;ENSMUST00000222473;ENSMUST00000220487;ENSMUST00000221836;ENSMUST00000221400	GO:0003674(molecular_function);GO:0005737(cytoplasm);GO:0005856(cytoskeleton);GO:0005874(microtubule);GO:0005929(cilium);GO:0030030(cell projection organization);GO:0031116(positive regulation of microtubule polymerization);GO:0035082(axoneme assembly);GO:0036064(ciliary basal body);GO:0042995(cell projection);GO:1905515(non-motile cilium assembly);GO:1905515(non-motile cilium assembly)	NA	NA	NA	TOG array regulator of axonemal microtubules 1 [Source:MGI Symbol;Acc:MGI:2684313]	protein_coding;retained_intron;nonsense_mediated_decay;processed_transcript	2.71662	0.911479	24.2654	5.41984	1.02156	0.26885	1.33794	0.655322	0.506709	3.95178	0.729532	5.53036	2.46737	0.0381435	1	up	yes
ENSMUSG00000086631	Gm12784	ENSMUST00000206001;ENSMUST00000127462	NA	NA	NA	NA	predicted gene 12784 [Source:MGI Symbol;Acc:MGI:3650358]	lncRNA	0.0001	0.0001	3.78038	0.0001	3.14596	0.0001	0.0001	0.0001	0.0001	0.0001	0.0001	13853.3	13.7579	0.0381585	1	up	yes
ENSMUSG00000029217	Tec	ENSMUST00000071944;ENSMUST00000126481;ENSMUST00000155342;ENSMUST00000149533;ENSMUST00000138842;ENSMUST00000150193;ENSMUST00000202547;ENSMUST00000073843;ENSMUST00000113594	GO:0000166(nucleotide binding);GO:0004672(protein kinase activity);GO:0004713(protein tyrosine kinase activity);GO:0004715(non-membrane spanning protein tyrosine kinase activity);GO:0005515(protein binding);GO:0005524(ATP binding);GO:0005856(cytoskeleton);GO:0005886(plasma membrane);GO:0006468(protein phosphorylation);GO:0007229(integrin-mediated signaling pathway);GO:0010543(regulation of platel…	04380(Osteoclast differentiation);04660(T cell receptor signaling pathway);04660(T cell receptor signaling pathway)	NA	NA	tec protein tyrosine kinase [Source:MGI Symbol;Acc:MGI:98662]	protein_coding;nonsense_mediated_decay;retained_intron	0.433473	7.1508	0.0001	0.0001	0.0001	0.0001	0.0001	0.0001	0.0001	0.0001	0.0001	15169.1	13.8889	0.0381902	1	up	yes
ENSMUSG00000029431	B3gnt4	ENSMUST00000031384	GO:0000139(Golgi membrane);GO:0005783(endoplasmic reticulum);GO:0005794(Golgi apparatus);GO:0006486(protein glycosylation);GO:0006493(protein O-linked glycosylation);GO:0008375(acetylglucosaminyltransferase activity);GO:0008376(acetylgalactosaminyltransferase activity);GO:0008378(galactosyltransferase activity);GO:0008457(beta-galactosyl-N-acetylglucosaminylgalactosylglucosyl-ceramide beta-1,3-ac…	00601(Glycosphingolipid biosynthesis - lacto and neolacto series)	K07971	EC:2.4.1.149	UDP-GlcNAc:betaGal beta-1,3-N-acetylglucosaminyltransferase 4 [Source:MGI Symbol;Acc:MGI:2680208]	protein_coding	0.0001	0.0001	0.0001	0.0001	0.0001	0.0001	0.519449	14.9036	0.0001	0.0001	15.4317	1.94458e-05	-15.6502	0.0383104	1	down	yes
ENSMUSG00000114282	5330431K02Rik	ENSMUST00000223710	NA	NA	NA	NA	RIKEN cDNA 5330431K02 gene [Source:MGI Symbol;Acc:MGI:1915439]	TEC	0.0001	0.0001	0.0001	0.0001	0.0001	8.59501	4.45804	0.0001	0.0001	0.0001	2.98734	3.74049e-05	-14.7064	0.0384255	1	down	yes
ENSMUSG00000044646	Zbtb7c	ENSMUST00000058997;ENSMUST00000167921;ENSMUST00000236462	GO:0003676(nucleic acid binding);GO:0005515(protein binding);GO:0005634(nucleus);GO:0008285(negative regulation of cell population proliferation);GO:0045600(positive regulation of fat cell differentiation);GO:0045944(positive regulation of transcription by RNA polymerase II);GO:0046872(metal ion binding);GO:1903025(regulation of RNA polymerase II regulatory region sequence-specific DNA binding);G…	NA	K10494	NA	zinc finger and BTB domain containing 7C [Source:MGI Symbol;Acc:MGI:2443302]	protein_coding;nonsense_mediated_decay	0.0001	0.0001	0.0001	0.0001	0.0001	5.322	0.0001	0.772986	0.0001	2.33916	0.0001	7.11369e-05	-13.779	0.0386031	1	down	yes
ENSMUSG00000042331	Specc1	ENSMUST00000202178;ENSMUST00000108709;ENSMUST00000136971;ENSMUST00000049836;ENSMUST00000201866;ENSMUST00000092415;ENSMUST00000202744;ENSMUST00000201723;ENSMUST00000201015;ENSMUST00000201671;ENSMUST00000201364;ENSMUST00000202869;ENSMUST00000202389;ENSMUST00000200742;ENSMUST00000201624;ENSMUST00000202179;ENSMUST00000202905	GO:0001650(fibrillar center);GO:0003674(molecular_function);GO:0005515(protein binding);GO:0005634(nucleus);GO:0005654(nucleoplasm);GO:0005815(microtubule organizing center);GO:0005829(cytosol);GO:0016020(membrane);GO:0030036(actin cytoskeleton organization);GO:0031941(filamentous actin);GO:0043231(intracellular membrane-bounded organelle);GO:0043231(intracellular membrane-bounded organelle)	NA	K23028	NA	sperm antigen with calponin homology and coiled-coil domains 1 [Source:MGI Symbol;Acc:MGI:2442356]	protein_coding;retained_intron;processed_transcript	4.35584	0.659613	0.0235438	2.59549	3.02104	6.14671	12.494	8.57516	13.5475	0.283967	14.3485	0.230823	-2.11514	0.0386202	1	down	yes
ENSMUSG00000049404	Rarres1	ENSMUST00000054825	GO:0005615(extracellular space);GO:0008150(biological_process);GO:0008191(metalloendopeptidase inhibitor activity);GO:0010951(negative regulation of endopeptidase activity)	NA	NA	NA	retinoic acid receptor responder (tazarotene induced) 1 [Source:MGI Symbol;Acc:MGI:1924461]	protein_coding	3.44342	0.0001	0.0001	14.2473	0.0001	0.0001	0.0001	0.0001	0.0001	0.0001	0.0001	35382.1	15.1107	0.0387694	1	up	yes
ENSMUSG00000035011	Zbtb7a	ENSMUST00000117956;ENSMUST00000048128;ENSMUST00000119606;ENSMUST00000121840;ENSMUST00000146895;ENSMUST00000125261	GO:0000122(negative regulation of transcription by RNA polymerase II);GO:0000381(regulation of alternative mRNA splicing, via spliceosome);GO:0000978(RNA polymerase II proximal promoter sequence-specific DNA binding);GO:0001222(transcription corepressor binding);GO:0001227(DNA-binding transcription repressor activity, RNA polymerase II-specific);GO:0003676(nucleic acid binding);GO:0003677(DNA bin…	NA	K10494	NA	zinc finger and BTB domain containing 7a [Source:MGI Symbol;Acc:MGI:1335091]	protein_coding	19.21	22.8813	27.8817	11.0212	18.7	8.16226	8.35528	6.1252	11.3667	3.77058	6.61706	2.69462	1.43008	0.038841	1	up	yes
ENSMUSG00000067714	Lpar5	ENSMUST00000171989;ENSMUST00000140346;ENSMUST00000088292	GO:0004930(G protein-coupled receptor activity);GO:0007165(signal transduction);GO:0007186(G protein-coupled receptor signaling pathway);GO:0016020(membrane);GO:0016021(integral component of membrane);GO:0016021(integral component of membrane)	04015(Rap1 signaling pathway);04072(Phospholipase D signaling pathway);04151(PI3K-Akt signaling pathway);04810(Regulation of actin cytoskeleton);05200(Pathways in cancer);05200(Pathways in cancer)	K08390	NA	lysophosphatidic acid receptor 5 [Source:MGI Symbol;Acc:MGI:2685918]	protein_coding	12.915	2.41284	0.0001	0.0001	0.0001	0.0001	0.0001	0.0001	0.0001	0.0001	0.0001	30656.2	14.9039	0.0388448	1	up	yes
ENSMUSG00000036334	Igsf10	ENSMUST00000039419;ENSMUST00000195983;ENSMUST00000194546;ENSMUST00000193455	GO:0001503(ossification);GO:0003674(molecular_function);GO:0005515(protein binding);GO:0005576(extracellular region);GO:0042246(tissue regeneration);GO:2001222(regulation of neuron migration);GO:2001222(regulation of neuron migration)	NA	NA	NA	immunoglobulin superfamily, member 10 [Source:MGI Symbol;Acc:MGI:1923481]	protein_coding	0.802295	1.38727	0.0001	0.0001	0.0001	0.0001	0.0001	0.0001	0.0001	0.0001	0.0001	4379.73	12.0966	0.0389279	1	up	yes
ENSMUSG00000017760	Ctsa	ENSMUST00000128596;ENSMUST00000103092;ENSMUST00000133077;ENSMUST00000143293;ENSMUST00000152721;ENSMUST00000127650;ENSMUST00000143780;ENSMUST00000151493;ENSMUST00000103093;ENSMUST00000130959;ENSMUST00000144580;ENSMUST00000147883;ENSMUST00000146525;ENSMUST00000133502;ENSMUST00000140213;ENSMUST00000155061	GO:0004180(carboxypeptidase activity);GO:0004185(serine-type carboxypeptidase activity);GO:0005515(protein binding);GO:0005739(mitochondrion);GO:0005764(lysosome);GO:0005765(lysosomal membrane);GO:0006508(proteolysis);GO:0008233(peptidase activity);GO:0016787(hydrolase activity);GO:0031647(regulation of protein stability);GO:0043231(intracellular membrane-bounded organelle);GO:0051603(proteolysis…	04142(Lysosome);04614(Renin-angiotensin system);04614(Renin-angiotensin system)	K13289	EC:3.4.16.5	cathepsin A [Source:MGI Symbol;Acc:MGI:97748]	retained_intron;protein_coding;processed_transcript	119.78	36.5995	11.7967	13.8936	87.0153	38.8605	4.65173	10.3525	14.9484	4.77137	32.2661	3.05054	1.60907	0.0389476	1	up	yes
ENSMUSG00000111905	Gm48045	ENSMUST00000218530	NA	NA	NA	NA	predicted gene, 48045 [Source:MGI Symbol;Acc:MGI:6097362]	lncRNA	6.30552	0.0001	0.0001	0.0001	5.75359	0.0001	0.0001	0.0001	0.0001	0.0001	0.0001	24118.8	14.5579	0.0390585	1	up	yes
ENSMUSG00000108778	Gm20083	ENSMUST00000206663;ENSMUST00000205849	NA	NA	NA	NA	predicted gene, 20083 [Source:MGI Symbol;Acc:MGI:5012268]	lncRNA	0.0001	0.0001	0.0001	0.0001	0.0001	9.07804	0.0001	0.0001	8.66211	0.0001	6.56742	2.46834e-05	-15.3061	0.0390691	1	down	yes
ENSMUSG00000028019	Pdgfc	ENSMUST00000029652;ENSMUST00000129285;ENSMUST00000143721	GO:0005161(platelet-derived growth factor receptor binding);GO:0005576(extracellular region);GO:0005615(extracellular space);GO:0005634(nucleus);GO:0005737(cytoplasm);GO:0005829(cytosol);GO:0005886(plasma membrane);GO:0007171(activation of transmembrane receptor protein tyrosine kinase activity);GO:0007275(multicellular organism development);GO:0008083(growth factor activity);GO:0008284(positive …	01521(EGFR tyrosine kinase inhibitor resistance);04010(MAPK signaling pathway);04014(Ras signaling pathway);04015(Rap1 signaling pathway);04072(Phospholipase D signaling pathway);04151(PI3K-Akt signaling pathway);04510(Focal adhesion);04540(Gap junction);04810(Regulation of actin cytoskeleton);05215(Prostate cancer);05218(Melanoma);05231(Choline metabolism in cancer);05231(Choline metabolism in c…	K05450	NA	platelet-derived growth factor, C polypeptide [Source:MGI Symbol;Acc:MGI:1859631]	protein_coding;nonsense_mediated_decay	0.0001	0.0001	0.0001	0.0001	0.0001	0.0001	0.0001	1.30663	0.0001	2.77423	2.50605	9.10857e-05	-13.4224	0.0392212	1	down	yes
ENSMUSG00000061878	Sphk1	ENSMUST00000134834;ENSMUST00000148185;ENSMUST00000100201;ENSMUST00000063446;ENSMUST00000154034;ENSMUST00000155102;ENSMUST00000136526;ENSMUST00000138840;ENSMUST00000063396;ENSMUST00000106387;ENSMUST00000106388;ENSMUST00000141798;ENSMUST00000106386;ENSMUST00000124682;ENSMUST00000150658;ENSMUST00000145737	GO:0000166(nucleotide binding);GO:0000287(magnesium ion binding);GO:0001568(blood vessel development);GO:0001934(positive regulation of protein phosphorylation);GO:0001956(positive regulation of neurotransmitter secretion);GO:0003376(sphingosine-1-phosphate receptor signaling pathway);GO:0003677(DNA binding);GO:0003951(NAD+ kinase activity);GO:0005516(calmodulin binding);GO:0005524(ATP binding);G…	00600(Sphingolipid metabolism);04020(Calcium signaling pathway);04071(Sphingolipid signaling pathway);04072(Phospholipase D signaling pathway);04370(VEGF signaling pathway);04371(Apelin signaling pathway);04666(Fc gamma R-mediated phagocytosis);05152(Tuberculosis);05152(Tuberculosis)	K04718	EC:2.7.1.91	sphingosine kinase 1 [Source:MGI Symbol;Acc:MGI:1316649]	retained_intron;protein_coding;processed_transcript	0.0001	0.0001	0.0001	0.0001	0.0001	0.0001	0.0001	0.382606	21.0525	0.0001	0.0001	2.79909e-05	-15.1247	0.0392269	1	down	yes
ENSMUSG00000025902	Sox17	ENSMUST00000027035;ENSMUST00000192913;ENSMUST00000192505;ENSMUST00000191647;ENSMUST00000116652;ENSMUST00000192650;ENSMUST00000191939;ENSMUST00000195555	GO:0000981(DNA-binding transcription factor activity, RNA polymerase II-specific);GO:0001228(DNA-binding transcription activator activity, RNA polymerase II-specific);GO:0001525(angiogenesis);GO:0001570(vasculogenesis);GO:0001656(metanephros development);GO:0001706(endoderm formation);GO:0001828(inner cell mass cellular morphogenesis);GO:0001947(heart looping);GO:0003142(cardiogenic plate morphog…	04310(Wnt signaling pathway);04310(Wnt signaling pathway)	K04495	NA	SRY (sex determining region Y)-box 17 [Source:MGI Symbol;Acc:MGI:107543]	protein_coding;retained_intron	0.985286	0.0001	0.0001	0.0001	4.08554	0.0001	0.0001	0.0001	0.0001	0.0001	0.0001	10142.2	13.3081	0.039264	1	up	yes
ENSMUSG00000031382	Asb11	ENSMUST00000036858;ENSMUST00000033755;ENSMUST00000134085	GO:0003674(molecular_function);GO:0005515(protein binding);GO:0005783(endoplasmic reticulum);GO:0016567(protein ubiquitination);GO:0035556(intracellular signal transduction);GO:0045732(positive regulation of protein catabolic process);GO:0045732(positive regulation of protein catabolic process)	NA	K10333	NA	ankyrin repeat and SOCS box-containing 11 [Source:MGI Symbol;Acc:MGI:1916104]	protein_coding;retained_intron	0.0001	0.0001	0.0001	2.13832	6.33156	0.0001	0.0001	0.0001	0.0001	0.0001	0.0001	16940.4	14.0482	0.0392692	1	up	yes
ENSMUSG00000035640	Cbarp	ENSMUST00000147778;ENSMUST00000169546;ENSMUST00000132523;ENSMUST00000132317;ENSMUST00000146180;ENSMUST00000142853;ENSMUST00000128465;ENSMUST00000138776;ENSMUST00000123967;ENSMUST00000170219;ENSMUST00000149242;ENSMUST00000136260;ENSMUST00000128488;ENSMUST00000127515;ENSMUST00000105369	GO:0005886(plasma membrane);GO:0016020(membrane);GO:0016021(integral component of membrane);GO:0030054(cell junction);GO:0030141(secretory granule);GO:0030426(growth cone);GO:0030672(synaptic vesicle membrane);GO:0031410(cytoplasmic vesicle);GO:0042995(cell projection);GO:0044325(ion channel binding);GO:0045202(synapse);GO:0045955(negative regulation of calcium ion-dependent exocytosis);GO:190138…	NA	NA	NA	calcium channel, voltage-dependent, beta subunit associated regulatory protein [Source:MGI Symbol;Acc:MGI:1354170]	nonsense_mediated_decay;protein_coding;retained_intron;processed_transcript	0.364021	2.64681	28.704	0.238868	0.781649	37.6992	28.3606	19.6375	21.0625	31.9868	16.8604	0.252446	-1.98595	0.0393286	1	down	yes
ENSMUSG00000110737	4930444F02Rik	ENSMUST00000215429	NA	NA	NA	NA	RIKEN cDNA 4930444F02 gene [Source:MGI Symbol;Acc:MGI:1921218]	lncRNA	0.428006	3.0315	0.0001	0.0001	0.0001	0.0001	0.0001	0.0001	0.0001	0.0001	0.0001	6919.62	12.7565	0.0394349	1	up	yes
ENSMUSG00000027959	Sass6	ENSMUST00000029571;ENSMUST00000197335;ENSMUST00000198386;ENSMUST00000196619;ENSMUST00000198514;ENSMUST00000198311;ENSMUST00000197063;ENSMUST00000198747	GO:0003674(molecular_function);GO:0005737(cytoplasm);GO:0005813(centrosome);GO:0005814(centriole);GO:0005815(microtubule organizing center);GO:0005829(cytosol);GO:0005856(cytoskeleton);GO:0007049(cell cycle);GO:0007099(centriole replication);GO:0034451(centriolar satellite);GO:0051298(centrosome duplication);GO:0098536(deuterosome);GO:0098536(deuterosome)	NA	K16487	NA	SAS-6 centriolar assembly protein [Source:MGI Symbol;Acc:MGI:1920026]	nonsense_mediated_decay;protein_coding;processed_transcript;retained_intron	0.972118	0.0001	0.0001	0.0001	2.85886	0.0001	0.0001	0.0001	0.0001	0.0001	0.0001	7662.55	12.9036	0.0394683	1	up	yes
ENSMUSG00000032235	Ice2	ENSMUST00000147558;ENSMUST00000034761;ENSMUST00000146368;ENSMUST00000125938;ENSMUST00000131233;ENSMUST00000117610;ENSMUST00000142743;ENSMUST00000117246;ENSMUST00000151667;ENSMUST00000145538	GO:0005634(nucleus);GO:0005654(nucleoplasm);GO:0005829(cytosol);GO:0008023(transcription elongation factor complex);GO:0015030(Cajal body);GO:0016604(nuclear body);GO:0035327(transcriptionally active chromatin);GO:0035363(histone locus body);GO:0042795(snRNA transcription by RNA polymerase II);GO:0042796(snRNA transcription by RNA polymerase III);GO:0045945(positive regulation of transcription by…	NA	NA	NA	interactor of little elongation complex ELL subunit 2 [Source:MGI Symbol;Acc:MGI:2135947]	retained_intron;protein_coding;processed_transcript	0.182864	3.15777	0.0001	0.0001	0.0001	0.0001	0.0001	0.0001	0.0001	0.0001	0.0001	6681.88	12.706	0.0394836	1	up	yes
ENSMUSG00000066438	Plekhd1	ENSMUST00000140770;ENSMUST00000152465;ENSMUST00000153762;ENSMUST00000142760	GO:0003674(molecular_function);GO:0005575(cellular_component);GO:0008150(biological_process);GO:0008150(biological_process)	NA	NA	NA	pleckstrin homology domain containing, family D (with coiled-coil domains) member 1 [Source:MGI Symbol;Acc:MGI:3036228]	protein_coding;processed_transcript;retained_intron;nonsense_mediated_decay	1.00383	4.72138	0.0001	0.0001	0.0001	0.0001	0.0001	0.0001	0.0001	0.0001	0.0001	11451	13.4832	0.0398097	1	up	yes
ENSMUSG00000031785	Adgrg1	ENSMUST00000211984;ENSMUST00000212956;ENSMUST00000212976;ENSMUST00000093271;ENSMUST00000179619;ENSMUST00000212118;ENSMUST00000211850;ENSMUST00000211911;ENSMUST00000212531;ENSMUST00000212581;ENSMUST00000212799;ENSMUST00000211944;ENSMUST00000212141;ENSMUST00000211806;ENSMUST00000212995;ENSMUST00000212660	GO:0001525(angiogenesis);GO:0004888(transmembrane signaling receptor activity);GO:0004930(G protein-coupled receptor activity);GO:0005518(collagen binding);GO:0005576(extracellular region);GO:0005886(plasma membrane);GO:0005887(integral component of plasma membrane);GO:0007155(cell adhesion);GO:0007165(signal transduction);GO:0007166(cell surface receptor signaling pathway);GO:0007186(G protein-c…	NA	K08450	NA	adhesion G protein-coupled receptor G1 [Source:MGI Symbol;Acc:MGI:1340051]	protein_coding;processed_transcript;retained_intron;nonsense_mediated_decay	64.3908	34.3017	30.2564	5.4396	27.9831	12.4524	1.30882	17.8128	18.7792	1.13197	8.11679	3.26911	1.7089	0.0398217	1	up	yes
ENSMUSG00000023206	Il15ra	ENSMUST00000135341;ENSMUST00000130245;ENSMUST00000114832;ENSMUST00000191662;ENSMUST00000138856;ENSMUST00000078834;ENSMUST00000148748;ENSMUST00000124448;ENSMUST00000138349;ENSMUST00000091456;ENSMUST00000114834;ENSMUST00000139774;ENSMUST00000114831;ENSMUST00000133975;ENSMUST00000114833;ENSMUST00000123600;ENSMUST00000126394;ENSMUST00000128156	GO:0005576(extracellular region);GO:0005615(extracellular space);GO:0005634(nucleus);GO:0005886(plasma membrane);GO:0007259(receptor signaling pathway via JAK-STAT);GO:0009986(cell surface);GO:0010977(negative regulation of neuron projection development);GO:0016020(membrane);GO:0016021(integral component of membrane);GO:0019901(protein kinase binding);GO:0031410(cytoplasmic vesicle);GO:0031965(nu…	04060(Cytokine-cytokine receptor interaction);04630(Jak-STAT signaling pathway);04672(Intestinal immune network for IgA production);05166(Human T-cell leukemia virus 1 infection);05200(Pathways in cancer);05200(Pathways in cancer)	K05074	NA	interleukin 15 receptor, alpha chain [Source:MGI Symbol;Acc:MGI:104644]	protein_coding;retained_intron;processed_transcript	3.35165	0.0001	0.0001	0.0001	1.71037	0.0001	0.0001	0.0001	0.0001	0.0001	0.0001	10124.7	13.3056	0.0398573	1	up	yes
ENSMUSG00000064141	Zfp69	ENSMUST00000106280;ENSMUST00000106281;ENSMUST00000132839;ENSMUST00000130702	GO:0003676(nucleic acid binding);GO:0003677(DNA binding);GO:0003700(DNA-binding transcription factor activity);GO:0005634(nucleus);GO:0006355(regulation of transcription, DNA-templated);GO:0006629(lipid metabolic process);GO:0019216(regulation of lipid metabolic process);GO:0043565(sequence-specific DNA binding);GO:0046872(metal ion binding);GO:0046872(metal ion binding)	05168(Herpes simplex virus 1 infection);05168(Herpes simplex virus 1 infection)	K09228	NA	zinc finger protein 69 [Source:MGI Symbol;Acc:MGI:107794]	protein_coding;retained_intron	3.43556	0.0001	0.0001	0.0001	4.53149	0.0001	0.0001	0.0001	0.0001	0.0001	0.0001	15934.7	13.9599	0.039943	1	up	yes
ENSMUSG00000061947	Serpina10	ENSMUST00000044231;ENSMUST00000121625	GO:0004867(serine-type endopeptidase inhibitor activity);GO:0005576(extracellular region);GO:0005615(extracellular space);GO:0007596(blood coagulation);GO:0007599(hemostasis);GO:0008201(heparin binding);GO:0010466(negative regulation of peptidase activity);GO:0010951(negative regulation of endopeptidase activity);GO:0030414(peptidase inhibitor activity);GO:0030414(peptidase inhibitor activity)	NA	K04525	NA	serine (or cysteine) peptidase inhibitor, clade A (alpha-1 antiproteinase, antitrypsin), member 10 [Source:MGI Symbol;Acc:MGI:2667725]	protein_coding	1.85908	0.0001	0.0001	0.0001	4.58331	0.0001	0.0001	0.0001	0.0001	0.0001	0.0001	12885.4	13.6534	0.0400268	1	up	yes
ENSMUSG00000047907	Tshz2	ENSMUST00000140699;ENSMUST00000185239;ENSMUST00000123300;ENSMUST00000109157;ENSMUST00000109159	GO:0003676(nucleic acid binding);GO:0003677(DNA binding);GO:0003682(chromatin binding);GO:0005515(protein binding);GO:0005634(nucleus);GO:0006357(regulation of transcription by RNA polymerase II);GO:0007275(multicellular organism development);GO:0010468(regulation of gene expression);GO:0046872(metal ion binding);GO:0046872(metal ion binding)	NA	NA	NA	teashirt zinc finger family member 2 [Source:MGI Symbol;Acc:MGI:2153084]	protein_coding	5.36647	2.29563	0.433276	1.88224	1.64523	2.7218	3.14438	5.99901	6.76529	26.2953	14.9138	0.23308	-2.1011	0.0400348	1	down	yes
ENSMUSG00000109279	Gm45220	ENSMUST00000207847	NA	NA	NA	NA	predicted gene 45220 [Source:MGI Symbol;Acc:MGI:5753796]	TEC	0.0001	2.87227	0.0001	0.0001	6.14613	0.0001	0.0001	0.0001	0.0001	0.0001	0.0001	18037.4	14.1387	0.0402316	1	up	yes
ENSMUSG00000044948	Cfap43	ENSMUST00000160247;ENSMUST00000162657;ENSMUST00000161832;ENSMUST00000160970;ENSMUST00000159204;ENSMUST00000159999;ENSMUST00000026048	GO:0003674(molecular_function);GO:0005515(protein binding);GO:0005575(cellular_component);GO:0005737(cytoplasm);GO:0005856(cytoskeleton);GO:0005929(cilium);GO:0005930(axoneme);GO:0007283(spermatogenesis);GO:0007288(sperm axoneme assembly);GO:0030154(cell differentiation);GO:0031514(motile cilium);GO:0042995(cell projection);GO:1905419(sperm flagellum movement involved in flagellated sperm motilit…	NA	NA	NA	cilia and flagella associated protein 43 [Source:MGI Symbol;Acc:MGI:1289258]	protein_coding;nonsense_mediated_decay;processed_transcript;retained_intron	0.0001	0.0001	0.0001	0.0001	0.0001	0.323004	0.0001	0.810791	0.0001	0.0001	3.15781	0.000139798	-12.8044	0.0402378	1	down	yes
ENSMUSG00000112096	A430103D13Rik	ENSMUST00000220077	NA	NA	NA	NA	RIKEN cDNA A430103D13 gene [Source:MGI Symbol;Acc:MGI:1925025]	TEC	1.89347	5.95805	24.3503	0.0001	3.24243	0.028364	0.0001	0.083133	0.768876	0.059353	0.131069	39.7174	5.3117	0.0402884	1	up	yes
ENSMUSG00000106570	C230071H17Rik	ENSMUST00000196044	NA	NA	NA	NA	RIKEN cDNA C230071H17 gene [Source:MGI Symbol;Acc:MGI:2444463]	TEC	3.65685	3.05749	0.0001	0.0001	0.0001	0.0001	0.0001	0.0001	0.0001	0.0001	0.0001	13429.3	13.7131	0.0403596	1	up	yes
ENSMUSG00000030125	Lrrc23	ENSMUST00000032218;ENSMUST00000132492;ENSMUST00000147669;ENSMUST00000112475;ENSMUST00000128697	GO:0003674(molecular_function);GO:0005515(protein binding);GO:0005737(cytoplasm);GO:0005829(cytosol);GO:0008150(biological_process);GO:0008150(biological_process)	NA	NA	NA	leucine rich repeat containing 23 [Source:MGI Symbol;Acc:MGI:1315192]	protein_coding;retained_intron	0.0001	0.0001	0.0001	0.0001	0.0001	1.05547	2.77173	0.0001	0.0001	0.0001	17.0756	2.87038e-05	-15.0884	0.0403848	1	down	yes
ENSMUSG00000032673	Prorsd1	ENSMUST00000133103;ENSMUST00000039900	GO:0002161(aminoacyl-tRNA editing activity);GO:0003674(molecular_function);GO:0005575(cellular_component);GO:0008150(biological_process);GO:0106074(aminoacyl-tRNA metabolism involved in translational fidelity);GO:0106074(aminoacyl-tRNA metabolism involved in translational fidelity)	NA	NA	NA	prolyl-tRNA synthetase domain containing 1 [Source:MGI Symbol;Acc:MGI:1915189]	protein_coding	0.831972	0.559226	16.604	0.838097	0.891101	0.105091	0.0001	0.0410192	0.189342	0.431827	0.059686	28.6184	4.83887	0.0404158	1	up	yes
ENSMUSG00000052234	Epx	ENSMUST00000049768;ENSMUST00000125590	GO:0002215(defense response to nematode);GO:0004601(peroxidase activity);GO:0005615(extracellular space);GO:0005737(cytoplasm);GO:0006952(defense response);GO:0006979(response to oxidative stress);GO:0016491(oxidoreductase activity);GO:0020037(heme binding);GO:0032693(negative regulation of interleukin-10 production);GO:0032714(negative regulation of interleukin-5 production);GO:0032753(positive …	05310(Asthma);05310(Asthma)	K10788	EC:1.11.1.7	eosinophil peroxidase [Source:MGI Symbol;Acc:MGI:107569]	protein_coding;processed_transcript	3.60448	3.56616	0.0001	0.0001	0.0001	0.0001	0.0001	0.0001	0.0001	0.0001	0.0001	14341.9	13.8079	0.0405713	1	up	yes
ENSMUSG00000040562	Gstm2	ENSMUST00000012348;ENSMUST00000066530;ENSMUST00000150808;ENSMUST00000140420	GO:0004364(glutathione transferase activity);GO:0005515(protein binding);GO:0005737(cytoplasm);GO:0005829(cytosol);GO:0005886(plasma membrane);GO:0006749(glutathione metabolic process);GO:0016740(transferase activity);GO:0018916(nitrobenzene metabolic process);GO:0019899(enzyme binding);GO:0032991(protein-containing complex);GO:0042178(xenobiotic catabolic process);GO:0042802(identical protein bi…	00480(Glutathione metabolism);00980(Metabolism of xenobiotics by cytochrome P450);00982(Drug metabolism - cytochrome P450);00983(Drug metabolism - other enzymes);01524(Platinum drug resistance);05200(Pathways in cancer);05204(Chemical carcinogenesis);05225(Hepatocellular carcinoma);05418(Fluid shear stress and atherosclerosis);05418(Fluid shear stress and atherosclerosis)	K00799	EC:2.5.1.18	glutathione S-transferase, mu 2 [Source:MGI Symbol;Acc:MGI:95861]	protein_coding;retained_intron	6.96284	0.0001	0.0001	0.0001	5.63767	0.0001	0.0001	0.0001	0.0001	0.0001	0.0001	25201.6	14.6212	0.0406776	1	up	yes
ENSMUSG00000114401	Gm38604	ENSMUST00000225211;ENSMUST00000224734	NA	NA	NA	NA	predicted gene, 38604 [Source:MGI Symbol;Acc:MGI:5621489]	lncRNA	0.0001	0.0001	0.0001	0.0001	0.0001	0.0001	0.0001	20.8078	0.0001	55.3815	0.0001	7.87509e-06	-16.9543	0.0407336	1	down	yes
ENSMUSG00000103693	Gm37529	ENSMUST00000195618	NA	NA	NA	NA	predicted gene, 37529 [Source:MGI Symbol;Acc:MGI:5610757]	lncRNA	4.59128	0.0001	0.459741	0.0001	0.0001	0.0001	0.0001	0.0001	0.0001	0.0001	0.0001	10102.6	13.3024	0.0407887	1	up	yes
ENSMUSG00000025380	Fscn2	ENSMUST00000026445;ENSMUST00000152556;ENSMUST00000130476	GO:0003779(actin binding);GO:0005737(cytoplasm);GO:0005856(cytoskeleton);GO:0007015(actin filament organization);GO:0007163(establishment or maintenance of cell polarity);GO:0015629(actin cytoskeleton);GO:0016477(cell migration);GO:0030036(actin cytoskeleton organization);GO:0030674(protein binding, bridging);GO:0032420(stereocilium);GO:0042462(eye photoreceptor cell development);GO:0042995(cell …	NA	K17455	NA	fascin actin-bundling protein 2 [Source:MGI Symbol;Acc:MGI:2443337]	protein_coding;processed_transcript	5.05229	0.0001	0.0001	3.94401	0.0001	0.0001	0.0001	0.0001	0.0001	0.0001	0.0001	17993.2	14.1352	0.0410764	1	up	yes
ENSMUSG00000026425	Srgap2	ENSMUST00000186543;ENSMUST00000187042;ENSMUST00000097588;ENSMUST00000188770;ENSMUST00000189893;ENSMUST00000187273;ENSMUST00000188604;ENSMUST00000188437;ENSMUST00000185596;ENSMUST00000189892;ENSMUST00000190336;ENSMUST00000185445	GO:0003363(lamellipodium assembly involved in ameboidal cell migration);GO:0005096(GTPase activator activity);GO:0005515(protein binding);GO:0005634(nucleus);GO:0005654(nucleoplasm);GO:0005737(cytoplasm);GO:0005743(mitochondrial inner membrane);GO:0005829(cytosol);GO:0005886(plasma membrane);GO:0007165(signal transduction);GO:0007399(nervous system development);GO:0014069(postsynaptic density);GO…	04360(Axon guidance);04360(Axon guidance)	K07526	NA	SLIT-ROBO Rho GTPase activating protein 2 [Source:MGI Symbol;Acc:MGI:109605]	protein_coding;retained_intron;processed_transcript	15.8516	7.61376	2.45435	3.17378	10.6039	3.42002	0.657365	1.0469	0.00856213	4.48678	0.26353	4.82	2.26903	0.0414189	1	up	yes
ENSMUSG00000040875	Osbpl10	ENSMUST00000183104;ENSMUST00000183141;ENSMUST00000182199;ENSMUST00000182363;ENSMUST00000182384;ENSMUST00000046627;ENSMUST00000182413;ENSMUST00000182920	GO:0001786(phosphatidylserine binding);GO:0005737(cytoplasm);GO:0005829(cytosol);GO:0005856(cytoskeleton);GO:0006629(lipid metabolic process);GO:0006869(lipid transport);GO:0008150(biological_process);GO:0008289(lipid binding);GO:0015248(sterol transporter activity);GO:0015485(cholesterol binding);GO:0015918(sterol transport);GO:0016020(membrane);GO:0032934(sterol binding);GO:0043231(intracellula…	NA	K20465	NA	oxysterol binding protein-like 10 [Source:MGI Symbol;Acc:MGI:1921736]	protein_coding;nonsense_mediated_decay;processed_transcript	1.76223	0.0001	1.84633	0.0001	0.0001	0.0001	0.0001	0.0001	0.0001	0.0001	0.0001	7217.71	12.8173	0.0414774	1	up	yes
ENSMUSG00000079654	Prrt4	ENSMUST00000159200	GO:0003674(molecular_function);GO:0005575(cellular_component);GO:0008150(biological_process);GO:0016020(membrane);GO:0016021(integral component of membrane)	NA	NA	NA	proline-rich transmembrane protein 4 [Source:MGI Symbol;Acc:MGI:2141677]	protein_coding	1.04985	0.0001	0.0001	4.80644	0.0001	0.0001	0.0001	0.0001	0.0001	0.0001	0.0001	11713.2	13.5158	0.0415199	1	up	yes
ENSMUSG00000093485	Gm20708	ENSMUST00000132298	GO:0030672(synaptic vesicle membrane);GO:0031594(neuromuscular junction)	NA	NA	NA	predicted gene 20708 [Source:MGI Symbol;Acc:MGI:5313155]	protein_coding	0.0001	0.0001	9.34534	2.41383	0.0001	0.0001	0.0001	0.0001	0.0001	0.0001	0.0001	23519	14.5215	0.0415262	1	up	yes
ENSMUSG00000108871	Gm45102	ENSMUST00000207427	NA	NA	NA	NA	predicted gene 45102 [Source:MGI Symbol;Acc:MGI:5753678]	TEC	0.141724	1.84964	0.0001	0.0001	1.06458	0.0001	0.0001	0.0001	0.0001	0.0001	0.0001	6112.28	12.5775	0.041542	1	up	yes
ENSMUSG00000078606	Gm4070	ENSMUST00000176467;ENSMUST00000176969;ENSMUST00000106766;ENSMUST00000176994	GO:0000166(nucleotide binding);GO:0003674(molecular_function);GO:0005525(GTP binding);GO:0005575(cellular_component);GO:0005634(nucleus);GO:0005737(cytoplasm);GO:0005829(cytosol);GO:0008150(biological_process);GO:0008150(biological_process)	NA	NA	NA	predicted gene 4070 [Source:MGI Symbol;Acc:MGI:3782245]	protein_coding;processed_transcript	1.41326	0.0001	0.0001	0.0001	0.799514	0.0001	0.0001	0.0001	0.0001	0.0001	0.0001	4426.16	12.1118	0.0416112	1	up	yes
ENSMUSG00000111147	Gm33699	ENSMUST00000216170	NA	NA	NA	NA	predicted gene, 33699 [Source:MGI Symbol;Acc:MGI:5592858]	lncRNA	2.09788	0.0001	0.0001	0.0001	3.73526	0.0001	0.0001	0.0001	0.0001	0.0001	0.0001	11666.9	13.5101	0.0416868	1	up	yes
ENSMUSG00000097316	Gm10516	ENSMUST00000180598;ENSMUST00000195083	NA	NA	NA	NA	predicted gene 10516 [Source:MGI Symbol;Acc:MGI:3641979]	lncRNA	0.0001	4.65901	0.0001	2.08327	0.0001	0.0001	0.0001	0.0001	0.0001	0.0001	0.0001	13485.2	13.7191	0.0417803	1	up	yes
ENSMUSG00000017291	Taok1	ENSMUST00000058496;ENSMUST00000017435	GO:0000165(MAPK cascade);GO:0000166(nucleotide binding);GO:0000186(activation of MAPKK activity);GO:0000226(microtubule cytoskeleton organization);GO:0004672(protein kinase activity);GO:0004674(protein serine/threonine kinase activity);GO:0004709(MAP kinase kinase kinase activity);GO:0005524(ATP binding);GO:0005623(cell);GO:0005737(cytoplasm);GO:0006281(DNA repair);GO:0006468(protein phosphorylat…	04010(MAPK signaling pathway);04010(MAPK signaling pathway)	K04429	EC:2.7.11.1	TAO kinase 1 [Source:MGI Symbol;Acc:MGI:1914490]	protein_coding	14.1421	7.91516	6.88925	8.94702	10.6094	5.36142	3.53545	2.88041	0.546939	3.69393	3.65031	2.95923	1.56522	0.0418184	1	up	yes
ENSMUSG00000058835	Abi1	ENSMUST00000123948;ENSMUST00000154162;ENSMUST00000140164;ENSMUST00000153931;ENSMUST00000126112;ENSMUST00000135308;ENSMUST00000156344;ENSMUST00000139038;ENSMUST00000178908;ENSMUST00000149719;ENSMUST00000093171;ENSMUST00000091394;ENSMUST00000148294;ENSMUST00000114544;ENSMUST00000078977	GO:0001756(somitogenesis);GO:0005515(protein binding);GO:0005634(nucleus);GO:0005737(cytoplasm);GO:0005829(cytosol);GO:0005856(cytoskeleton);GO:0005886(plasma membrane);GO:0008134(transcription factor binding);GO:0008154(actin polymerization or depolymerization);GO:0014069(postsynaptic density);GO:0016235(aggresome);GO:0017124(SH3 domain binding);GO:0018108(peptidyl-tyrosine phosphorylation);GO:0…	NA	NA	NA	abl-interactor 1 [Source:MGI Symbol;Acc:MGI:104913]	protein_coding;retained_intron	9.85641	0.109796	0.28939	0.0202863	0.968721	17.5877	15.2489	21.5255	1.22717	28.6635	15.767	0.134908	-2.88995	0.0420168	1	down	yes
ENSMUSG00000020992	4930512B01Rik	ENSMUST00000223529;ENSMUST00000188608;ENSMUST00000021378	NA	NA	NA	NA	RIKEN cDNA 4930512B01 gene [Source:MGI Symbol;Acc:MGI:1921974]	retained_intron;lncRNA	0.383066	4.24432	0.0001	0.0001	0.0001	0.0001	0.0001	0.0001	0.0001	0.0001	0.0001	9255.37	13.1761	0.0421385	1	up	yes
ENSMUSG00000031497	Tnfsf13b	ENSMUST00000207792;ENSMUST00000208166;ENSMUST00000208683;ENSMUST00000208770;ENSMUST00000033892;ENSMUST00000207551	GO:0001782(B cell homeostasis);GO:0002636(positive regulation of germinal center formation);GO:0005125(cytokine activity);GO:0005164(tumor necrosis factor receptor binding);GO:0005515(protein binding);GO:0005576(extracellular region);GO:0005615(extracellular space);GO:0005737(cytoplasm);GO:0005886(plasma membrane);GO:0006955(immune response);GO:0007165(signal transduction);GO:0016020(membrane);GO…	04060(Cytokine-cytokine receptor interaction);04064(NF-kappa B signaling pathway);04672(Intestinal immune network for IgA production);05323(Rheumatoid arthritis);05323(Rheumatoid arthritis)	K05476	NA	tumor necrosis factor (ligand) superfamily, member 13b [Source:MGI Symbol;Acc:MGI:1344376]	protein_coding;retained_intron;nonsense_mediated_decay;processed_transcript	1.14089	0.0001	0.0001	0.0001	1.69469	0.0001	0.0001	0.0001	0.0001	0.0001	0.0001	5671.76	12.4696	0.0421571	1	up	yes
ENSMUSG00000009092	Derl3	ENSMUST00000009236;ENSMUST00000220190;ENSMUST00000218718;ENSMUST00000218932;ENSMUST00000218506;ENSMUST00000219994;ENSMUST00000217811;ENSMUST00000219568	GO:0000839(Hrd1p ubiquitin ligase ERAD-L complex);GO:0005783(endoplasmic reticulum);GO:0005785(signal recognition particle receptor complex);GO:0005789(endoplasmic reticulum membrane);GO:0016020(membrane);GO:0016021(integral component of membrane);GO:0018279(protein N-linked glycosylation via asparagine);GO:0030176(integral component of endoplasmic reticulum membrane);GO:0030433(ubiquitin-depende…	04141(Protein processing in endoplasmic reticulum);04141(Protein processing in endoplasmic reticulum)	K13989	NA	Der1-like domain family, member 3 [Source:MGI Symbol;Acc:MGI:1917627]	protein_coding;retained_intron;processed_transcript	1.86725	0.0001	0.0001	7.47386	0.0001	0.0001	0.0001	0.0001	0.0001	0.0001	0.0001	18682.8	14.1894	0.0422048	1	up	yes
ENSMUSG00000025234	Arih1	ENSMUST00000171975;ENSMUST00000165322;ENSMUST00000168982;ENSMUST00000168456;ENSMUST00000026264;ENSMUST00000171856;ENSMUST00000168497	GO:0000151(ubiquitin ligase complex);GO:0000209(protein polyubiquitination);GO:0004842(ubiquitin-protein transferase activity);GO:0005634(nucleus);GO:0005737(cytoplasm);GO:0006511(ubiquitin-dependent protein catabolic process);GO:0008270(zinc ion binding);GO:0015030(Cajal body);GO:0016567(protein ubiquitination);GO:0016604(nuclear body);GO:0016740(transferase activity);GO:0019005(SCF ubiquitin li…	NA	K11968	EC:2.3.2.31	ariadne RBR E3 ubiquitin protein ligase 1 [Source:MGI Symbol;Acc:MGI:1344363]	protein_coding;retained_intron;nonsense_mediated_decay	0.407705	0.176245	0.0001	0.539714	1.32033	1.85584	3.23123	2.20887	16.3154	0.0001	19.5001	0.068031	-3.87766	0.0423085	1	down	yes
ENSMUSG00000046031	Calhm6	ENSMUST00000062784	GO:0005261(cation channel activity);GO:0005887(integral component of plasma membrane);GO:0006811(ion transport);GO:0016020(membrane);GO:0016021(integral component of membrane);GO:0034220(ion transmembrane transport);GO:0098655(cation transmembrane transport)	NA	NA	NA	calcium homeostasis modulator family member 6 [Source:MGI Symbol;Acc:MGI:2443082]	protein_coding	1.93271	0.0001	0.0001	0.0001	17.6441	0.0001	0.0001	0.0001	0.0001	0.0001	0.0001	39154.2	15.2569	0.0424132	1	up	yes
ENSMUSG00000071103	1700029J07Rik	ENSMUST00000095323;ENSMUST00000239252;ENSMUST00000098786	GO:0003674(molecular_function);GO:0005737(cytoplasm);GO:0005813(centrosome);GO:0005815(microtubule organizing center);GO:0005856(cytoskeleton);GO:0008150(biological_process);GO:0008150(biological_process)	NA	NA	NA	RIKEN cDNA 1700029J07 gene [Source:MGI Symbol;Acc:MGI:1916729]	protein_coding;nonsense_mediated_decay	1.16178	0.0001	0.0001	0.0001	5.70703	0.0001	0.0001	0.0001	0.0001	0.0001	0.0001	13738.2	13.7459	0.0424423	1	up	yes
ENSMUSG00000109942	Gm45262	ENSMUST00000209917	NA	NA	NA	NA	predicted gene 45262 [Source:MGI Symbol;Acc:MGI:5791098]	TEC	0.0001	0.0001	0.0001	0.0001	0.0001	0.0001	0.0001	0.333442	14.5735	12.9039	0.0001	2.15741e-05	-15.5003	0.042505	1	down	yes
ENSMUSG00000030598	Fbxo17	ENSMUST00000108278;ENSMUST00000032818;ENSMUST00000139172;ENSMUST00000167118;ENSMUST00000108279	GO:0005515(protein binding);GO:0005737(cytoplasm);GO:0006516(glycoprotein catabolic process);GO:0016567(protein ubiquitination);GO:0019005(SCF ubiquitin ligase complex);GO:0030433(ubiquitin-dependent ERAD pathway);GO:0031146(SCF-dependent proteasomal ubiquitin-dependent protein catabolic process);GO:0061630(ubiquitin protein ligase activity);GO:0061630(ubiquitin protein ligase activity)	NA	K10101	NA	F-box protein 17 [Source:MGI Symbol;Acc:MGI:1354707]	nonsense_mediated_decay;protein_coding;retained_intron	2.15116	0.0001	0.0001	0.0001	5.68047	0.0001	0.0001	0.0001	0.0001	0.0001	0.0001	15663.8	13.9352	0.0425496	1	up	yes
ENSMUSG00000027502	Rtf2	ENSMUST00000109132;ENSMUST00000029005;ENSMUST00000140048	GO:0003677(DNA binding);GO:0005634(nucleus);GO:0005657(replication fork);GO:0005694(chromosome);GO:0071171(site-specific DNA replication termination at RTS1 barrier);GO:0072711(cellular response to hydroxyurea);GO:0097752(regulation of DNA stability);GO:1902979(mitotic DNA replication termination);GO:1902979(mitotic DNA replication termination)	NA	NA	NA	replication termination factor 2 [Source:MGI Symbol;Acc:MGI:1913654]	retained_intron;protein_coding;processed_transcript	57.1898	26.3814	93.7218	79.772	53.6724	0.891048	39.6505	13.0573	12.451	19.1936	33.5742	3.13829	1.64998	0.0425899	1	up	yes
ENSMUSG00000039616	Mocos	ENSMUST00000068006;ENSMUST00000234253	GO:0003824(catalytic activity);GO:0005575(cellular_component);GO:0006777(Mo-molybdopterin cofactor biosynthetic process);GO:0008265(Mo-molybdopterin cofactor sulfurase activity);GO:0016740(transferase activity);GO:0016829(lyase activity);GO:0030151(molybdenum ion binding);GO:0030170(pyridoxal phosphate binding);GO:0043545(molybdopterin cofactor metabolic process);GO:0102867(molybdenum cofactor su…	00790(Folate biosynthesis);00790(Folate biosynthesis)	K15631	EC:2.8.1.9	molybdenum cofactor sulfurase [Source:MGI Symbol;Acc:MGI:1915841]	protein_coding;processed_transcript	5.45091	0.576357	0.0001	0.0001	0.0001	0.0001	0.0001	0.0001	0.0001	0.0001	0.0001	12055.1	13.5574	0.0426023	1	up	yes
ENSMUSG00000087413	Gm11266	ENSMUST00000139835	NA	NA	NA	NA	predicted gene 11266 [Source:MGI Symbol;Acc:MGI:3649705]	lncRNA	7.07822	0.0001	0.0001	6.06281	0.0001	0.0001	0.0001	0.0001	0.0001	0.0001	0.0001	26282.7	14.6818	0.0426791	1	up	yes
ENSMUSG00000042473	Tbc1d8b	ENSMUST00000096313;ENSMUST00000123430	GO:0003094(glomerular filtration);GO:0005096(GTPase activator activity);GO:0005509(calcium ion binding);GO:0005737(cytoplasm);GO:0005829(cytosol);GO:0006886(intracellular protein transport);GO:0016192(vesicle-mediated transport);GO:0017137(Rab GTPase binding);GO:0090630(activation of GTPase activity);GO:0090630(activation of GTPase activity)	NA	K19951	NA	TBC1 domain family, member 8B [Source:MGI Symbol;Acc:MGI:1918101]	protein_coding;processed_transcript	3.77419	0.0001	0.0001	0.0001	0.350777	0.0001	0.0001	0.0001	0.0001	0.0001	0.0001	8250.54	13.0103	0.0427574	1	up	yes
ENSMUSG00000035898	Uba6	ENSMUST00000039373;ENSMUST00000113373;ENSMUST00000147734	GO:0000166(nucleotide binding);GO:0004839(ubiquitin activating enzyme activity);GO:0005515(protein binding);GO:0005524(ATP binding);GO:0005634(nucleus);GO:0005737(cytoplasm);GO:0006464(cellular protein modification process);GO:0006511(ubiquitin-dependent protein catabolic process);GO:0006974(cellular response to DNA damage stimulus);GO:0007612(learning);GO:0007626(locomotory behavior);GO:0008641(…	NA	NA	NA	ubiquitin-like modifier activating enzyme 6 [Source:MGI Symbol;Acc:MGI:1913894]	protein_coding;retained_intron	6.77768	4.33169	0.0001	13.1598	0.409833	0.193931	0.439012	0.798591	0.0001	0.1291	0.0263745	18.6597	4.22185	0.0428329	1	up	yes
ENSMUSG00000075289	Carns1	ENSMUST00000167055;ENSMUST00000237988;ENSMUST00000235912;ENSMUST00000236513;ENSMUST00000235984;ENSMUST00000237326;ENSMUST00000237815	GO:0000166(nucleotide binding);GO:0005524(ATP binding);GO:0016887(ATPase activity);GO:0035499(carnosine biosynthetic process);GO:0046872(metal ion binding);GO:0047730(carnosine synthase activity);GO:0047730(carnosine synthase activity)	00330(Arginine and proline metabolism);00340(Histidine metabolism);00410(beta-Alanine metabolism);00410(beta-Alanine metabolism)	K14755	EC:6.3.2.11	carnosine synthase 1 [Source:MGI Symbol;Acc:MGI:2147595]	protein_coding;retained_intron;processed_transcript	2.45278	1.23181	0.0001	0.0001	0.0001	0.0001	0.0001	0.0001	0.0001	0.0001	0.0001	7369.78	12.8474	0.0428988	1	up	yes
ENSMUSG00000021670	Hmgcr	ENSMUST00000022176;ENSMUST00000171537;ENSMUST00000170287;ENSMUST00000169202;ENSMUST00000163201;ENSMUST00000169966;ENSMUST00000169945;ENSMUST00000172440;ENSMUST00000169196;ENSMUST00000168855;ENSMUST00000168374	GO:0004420(hydroxymethylglutaryl-CoA reductase (NADPH) activity);GO:0005515(protein binding);GO:0005778(peroxisomal membrane);GO:0005783(endoplasmic reticulum);GO:0005789(endoplasmic reticulum membrane);GO:0006629(lipid metabolic process);GO:0006694(steroid biosynthetic process);GO:0006695(cholesterol biosynthetic process);GO:0006743(ubiquinone metabolic process);GO:0007568(aging);GO:0007584(resp…	00900(Terpenoid backbone biosynthesis);04152(AMPK signaling pathway);04976(Bile secretion);04976(Bile secretion)	K00021	EC:1.1.1.34	3-hydroxy-3-methylglutaryl-Coenzyme A reductase [Source:MGI Symbol;Acc:MGI:96159]	protein_coding;retained_intron;nonsense_mediated_decay	0.992548	0.877366	1.62631	3.58862	0.71004	2.65018	5.29753	6.90894	4.67316	16.7722	9.46741	0.20437	-2.29075	0.0428996	1	down	yes
ENSMUSG00000097430	Gm10544	ENSMUST00000192479;ENSMUST00000181887;ENSMUST00000180516	NA	NA	NA	NA	predicted gene 10544 [Source:MGI Symbol;Acc:MGI:3642892]	retained_intron;lncRNA	0.0001	0.264035	4.07008	0.0001	0.0001	0.0001	0.0001	0.0001	0.0001	0.0001	0.0001	8668.83	13.0816	0.0429132	1	up	yes
ENSMUSG00000026784	Pdss1	ENSMUST00000053729;ENSMUST00000139472;ENSMUST00000152170;ENSMUST00000141215;ENSMUST00000149229;ENSMUST00000135621;ENSMUST00000148072	GO:0000010(trans-hexaprenyltranstransferase activity);GO:0005515(protein binding);GO:0005739(mitochondrion);GO:0006744(ubiquinone biosynthetic process);GO:0008299(isoprenoid biosynthetic process);GO:0016740(transferase activity);GO:0046872(metal ion binding);GO:0046982(protein heterodimerization activity);GO:0050347(trans-octaprenyltranstransferase activity);GO:1990234(transferase complex);GO:199…	00900(Terpenoid backbone biosynthesis);00900(Terpenoid backbone biosynthesis)	K12504	EC:2.5.1.91	prenyl (solanesyl) diphosphate synthase, subunit 1 [Source:MGI Symbol;Acc:MGI:1889278]	protein_coding;retained_intron;nonsense_mediated_decay;processed_transcript	0.299553	0.0001	0.0001	0.0001	4.85957	0.0001	0.0001	0.0001	0.0001	0.0001	0.0001	10318.9	13.333	0.0430015	1	up	yes
ENSMUSG00000027359	Slc27a2	ENSMUST00000061491;ENSMUST00000126249;ENSMUST00000150947;ENSMUST00000141482	GO:0000038(very long-chain fatty acid metabolic process);GO:0000166(nucleotide binding);GO:0001561(fatty acid alpha-oxidation);GO:0001676(long-chain fatty acid metabolic process);GO:0003824(catalytic activity);GO:0003996(acyl-CoA ligase activity);GO:0004467(long-chain fatty acid-CoA ligase activity);GO:0005324(long-chain fatty acid transporter activity);GO:0005524(ATP binding);GO:0005739(mitochon…	NA	NA	NA	solute carrier family 27 (fatty acid transporter), member 2 [Source:MGI Symbol;Acc:MGI:1347099]	protein_coding;processed_transcript	0.0001	0.0001	0.0001	0.0001	0.0001	0.0001	2.40072	0.0001	0.0001	23.1421	0.0001	2.34896e-05	-15.3776	0.0430354	1	down	yes
ENSMUSG00000045868	Gvin1	ENSMUST00000183409;ENSMUST00000006667	GO:0005525(GTP binding);GO:0005525(GTP binding)	NA	NA	NA	GTPase, very large interferon inducible 1 [Source:MGI Symbol;Acc:MGI:1921808]	protein_coding	1.70924	0.0001	0.0001	0.0001	0.445803	0.0001	0.0001	0.0001	0.0001	0.0001	0.0001	4310.69	12.0737	0.0431159	1	up	yes
ENSMUSG00000026179	Pnkd	ENSMUST00000087226;ENSMUST00000027370;ENSMUST00000113805;ENSMUST00000087225;ENSMUST00000138620;ENSMUST00000152492;ENSMUST00000129219;ENSMUST00000190398	GO:0004416(hydroxyacylglutathione hydrolase activity);GO:0005515(protein binding);GO:0005634(nucleus);GO:0005737(cytoplasm);GO:0005739(mitochondrion);GO:0016020(membrane);GO:0016021(integral component of membrane);GO:0016787(hydrolase activity);GO:0019243(methylglyoxal catabolic process to D-lactate via S-lactoyl-glutathione);GO:0032225(regulation of synaptic transmission, dopaminergic);GO:004205…	NA	NA	NA	paroxysmal nonkinesiogenic dyskinesia [Source:MGI Symbol;Acc:MGI:1930773]	protein_coding;retained_intron	11.0083	22.9188	8.95551	7.71892	12.0092	35.225	33.7446	23.4952	33.1343	18.5886	21.1692	0.454368	-1.13807	0.0431581	1	down	yes
ENSMUSG00000001901	Kcnh6	ENSMUST00000001965;ENSMUST00000140695;ENSMUST00000145539;ENSMUST00000106903	GO:0005216(ion channel activity);GO:0005242(inward rectifier potassium channel activity);GO:0005244(voltage-gated ion channel activity);GO:0005249(voltage-gated potassium channel activity);GO:0005267(potassium channel activity);GO:0005887(integral component of plasma membrane);GO:0006811(ion transport);GO:0006813(potassium ion transport);GO:0016020(membrane);GO:0016021(integral component of membr…	NA	K04909	NA	potassium voltage-gated channel, subfamily H (eag-related), member 6 [Source:MGI Symbol;Acc:MGI:2684139]	protein_coding;processed_transcript;nonsense_mediated_decay	0.0001	0.0001	0.0001	0.0001	0.0001	0.0001	0.175944	0.0001	12.1098	0.0001	0.353632	4.74697e-05	-14.3626	0.0432272	1	down	yes
ENSMUSG00000026271	Gpr35	ENSMUST00000169198;ENSMUST00000189697;ENSMUST00000027489;ENSMUST00000186298;ENSMUST00000064480;ENSMUST00000185421	GO:0004930(G protein-coupled receptor activity);GO:0004950(chemokine receptor activity);GO:0005623(cell);GO:0005886(plasma membrane);GO:0005887(integral component of plasma membrane);GO:0007010(cytoskeleton organization);GO:0007165(signal transduction);GO:0007186(G protein-coupled receptor signaling pathway);GO:0007204(positive regulation of cytosolic calcium ion concentration);GO:0016020(membran…	04080(Neuroactive ligand-receptor interaction);04080(Neuroactive ligand-receptor interaction)	K04276	NA	G protein-coupled receptor 35 [Source:MGI Symbol;Acc:MGI:1929509]	protein_coding	4.01631	0.0001	0.0001	0.188363	0.0001	0.0001	0.0001	0.0001	0.0001	0.0001	0.0001	8409.94	13.0379	0.043347	1	up	yes
ENSMUSG00000021696	Elovl7	ENSMUST00000022207;ENSMUST00000225550	GO:0005783(endoplasmic reticulum);GO:0005789(endoplasmic reticulum membrane);GO:0006629(lipid metabolic process);GO:0006631(fatty acid metabolic process);GO:0006633(fatty acid biosynthetic process);GO:0006636(unsaturated fatty acid biosynthetic process);GO:0009922(fatty acid elongase activity);GO:0016020(membrane);GO:0016021(integral component of membrane);GO:0016740(transferase activity);GO:0019…	00062(Fatty acid elongation);01040(Biosynthesis of unsaturated fatty acids);01040(Biosynthesis of unsaturated fatty acids)	K10250	EC:2.3.1.199	ELOVL family member 7, elongation of long chain fatty acids (yeast) [Source:MGI Symbol;Acc:MGI:1921809]	protein_coding;nonsense_mediated_decay	1.32913	4.58489	55.2207	0.0001	8.55995	1.4401	0.0001	0.0001	0.0001	0.410674	0.0001	45.1786	5.49757	0.043438	1	up	yes
ENSMUSG00000106837	D630030B08Rik	ENSMUST00000202983	NA	NA	NA	NA	RIKEN cDNA D630030B08 gene [Source:MGI Symbol;Acc:MGI:2443017]	TEC	4.308	0.0001	0.0001	0.0001	1.1313	0.0001	0.0001	0.0001	0.0001	0.0001	0.0001	10879.2	13.4093	0.0434889	1	up	yes
ENSMUSG00000054099	Slc25a40	ENSMUST00000066921;ENSMUST00000199532;ENSMUST00000170496;ENSMUST00000196727;ENSMUST00000198792;ENSMUST00000197006;ENSMUST00000199817;ENSMUST00000198119	GO:0005739(mitochondrion);GO:0005743(mitochondrial inner membrane);GO:0016020(membrane);GO:0016021(integral component of membrane);GO:0022857(transmembrane transporter activity);GO:0055085(transmembrane transport);GO:0055085(transmembrane transport)	NA	K15119	NA	solute carrier family 25, member 40 [Source:MGI Symbol;Acc:MGI:2442486]	protein_coding;retained_intron;nonsense_mediated_decay	1.33692	0.0001	0.0001	0.0001	0.76322	0.0001	0.0001	0.0001	0.0001	0.0001	0.0001	4200.87	12.0365	0.0434968	1	up	yes
ENSMUSG00000053110	Yap1	ENSMUST00000065353;ENSMUST00000172870;ENSMUST00000173227;ENSMUST00000173264;ENSMUST00000173085;ENSMUST00000086580;ENSMUST00000174300;ENSMUST00000174577;ENSMUST00000174127;ENSMUST00000174604	GO:0000902(cell morphogenesis);GO:0000978(RNA polymerase II proximal promoter sequence-specific DNA binding);GO:0001570(vasculogenesis);GO:0001894(tissue homeostasis);GO:0003015(heart process);GO:0003143(embryonic heart tube morphogenesis);GO:0003682(chromatin binding);GO:0003713(transcription coactivator activity);GO:0003714(transcription corepressor activity);GO:0005515(protein binding);GO:0005…	04390(Hippo signaling pathway);04392(Hippo signaling pathway - multiple species);04392(Hippo signaling pathway - multiple species)	NA	NA	yes-associated protein 1 [Source:MGI Symbol;Acc:MGI:103262]	protein_coding;processed_transcript;nonsense_mediated_decay;retained_intron	1.75862	0.134437	7.15507	0.0951639	4.0936	0.571992	0.00831985	0.0277532	0.0205625	0.0001	0.0102907	24.8573	4.6356	0.0435484	1	up	yes
ENSMUSG00000044320	1700001O22Rik	ENSMUST00000130396;ENSMUST00000050003;ENSMUST00000135556;ENSMUST00000138959;ENSMUST00000139968;ENSMUST00000126898;ENSMUST00000136883;ENSMUST00000140168;ENSMUST00000150205;ENSMUST00000129484;ENSMUST00000131937;ENSMUST00000133380;ENSMUST00000131315	GO:0003674(molecular_function);GO:0005575(cellular_component);GO:0008150(biological_process);GO:0008150(biological_process)	NA	NA	NA	RIKEN cDNA 1700001O22 gene [Source:MGI Symbol;Acc:MGI:1923631]	processed_transcript;protein_coding	3.12425	0.0001	0.0001	0.0001	3.0049	0.0001	0.0001	0.0001	0.0001	0.0001	0.0001	12258.9	13.5815	0.043598	1	up	yes
ENSMUSG00000036353	P2ry12	ENSMUST00000170388;ENSMUST00000199609;ENSMUST00000199675;ENSMUST00000196583;ENSMUST00000050360	GO:0001609(G protein-coupled adenosine receptor activity);GO:0001621(ADP receptor activity);GO:0001973(adenosine receptor signaling pathway);GO:0004930(G protein-coupled receptor activity);GO:0005739(mitochondrion);GO:0005886(plasma membrane);GO:0005887(integral component of plasma membrane);GO:0005901(caveola);GO:0006930(substrate-dependent cell migration, cell extension);GO:0007165(signal trans…	04611(Platelet activation);04611(Platelet activation)	K04298	NA	purinergic receptor P2Y, G-protein coupled 12 [Source:MGI Symbol;Acc:MGI:1918089]	protein_coding	242.632	149.615	0.139677	14.9334	297.765	41.7372	61.1641	0.0001	14.1987	0.408586	10.9032	6.58897	2.72005	0.0437114	1	up	yes
ENSMUSG00000026579	F5	ENSMUST00000086040	GO:0005507(copper ion binding);GO:0005576(extracellular region);GO:0005615(extracellular space);GO:0005783(endoplasmic reticulum);GO:0005794(Golgi apparatus);GO:0007596(blood coagulation);GO:0007599(hemostasis);GO:0008015(blood circulation);GO:0031091(platelet alpha granule);GO:0046872(metal ion binding)	04610(Complement and coagulation cascades)	K03902	NA	coagulation factor V [Source:MGI Symbol;Acc:MGI:88382]	protein_coding	0.0001	0.0001	0.0001	0.0001	0.0001	0.013043	0.0001	4.14585	0.0001	0.0001	0.724037	0.00012287	-12.9906	0.0437442	1	down	yes
ENSMUSG00000031740	Mmp2	ENSMUST00000034187;ENSMUST00000211567;ENSMUST00000211691;ENSMUST00000211308	GO:0001525(angiogenesis);GO:0001541(ovarian follicle development);GO:0001666(response to hypoxia);GO:0001955(blood vessel maturation);GO:0001957(intramembranous ossification);GO:0001968(fibronectin binding);GO:0004175(endopeptidase activity);GO:0004222(metalloendopeptidase activity);GO:0004252(serine-type endopeptidase activity);GO:0005576(extracellular region);GO:0005615(extracellular space);GO:…	01522(Endocrine resistance);04670(Leukocyte transendothelial migration);04912(GnRH signaling pathway);04915(Estrogen signaling pathway);04926(Relaxin signaling pathway);04933(AGE-RAGE signaling pathway in diabetic complications);05200(Pathways in cancer);05205(Proteoglycans in cancer);05219(Bladder cancer);05418(Fluid shear stress and atherosclerosis);05418(Fluid shear stress and atherosclerosis)	K01398	EC:3.4.24.24	matrix metallopeptidase 2 [Source:MGI Symbol;Acc:MGI:97009]	protein_coding;retained_intron;processed_transcript	4.47029	0.0001	0.0001	0.579515	0.0001	0.0001	0.0001	0.0001	0.0001	0.0001	0.0001	10100.2	13.3021	0.0437919	1	up	yes
ENSMUSG00000087475	4933406I18Rik	ENSMUST00000163996;ENSMUST00000124673	NA	NA	NA	NA	RIKEN cDNA 4933406I18 gene [Source:MGI Symbol;Acc:MGI:1918295]	lncRNA	0.0001	0.0001	0.0001	0.0001	0.0001	0.0001	1.01273	0.0001	0.0001	15.7169	5.37491	2.71433e-05	-15.169	0.0439299	1	down	yes
ENSMUSG00000055546	Timd4	ENSMUST00000068877	GO:0001786(phosphatidylserine binding);GO:0005515(protein binding);GO:0016020(membrane);GO:0016021(integral component of membrane)	NA	NA	NA	T cell immunoglobulin and mucin domain containing 4 [Source:MGI Symbol;Acc:MGI:2445125]	protein_coding	4.36179	2.59789	0.0001	0.0001	0.0001	0.0001	0.0001	0.0001	0.0001	0.0001	0.0001	13920	13.7649	0.0439493	1	up	yes
ENSMUSG00000034333	Zbed4	ENSMUST00000041297;ENSMUST00000160975	GO:0003677(DNA binding);GO:0005634(nucleus);GO:0005654(nucleoplasm);GO:0005737(cytoplasm);GO:0046872(metal ion binding);GO:0046983(protein dimerization activity);GO:0046983(protein dimerization activity)	NA	NA	NA	zinc finger, BED type containing 4 [Source:MGI Symbol;Acc:MGI:2682302]	protein_coding;processed_transcript	1.63885	0.0001	0.0001	0.94913	0.0001	0.0001	0.0001	0.0001	0.0001	0.0001	0.0001	5176.57	12.3378	0.0439596	1	up	yes
ENSMUSG00000021494	Ddx41	ENSMUST00000021956;ENSMUST00000224765;ENSMUST00000225783;ENSMUST00000224125;ENSMUST00000224686	GO:0000166(nucleotide binding);GO:0000398(mRNA splicing, via spliceosome);GO:0003676(nucleic acid binding);GO:0003677(DNA binding);GO:0003723(RNA binding);GO:0003724(RNA helicase activity);GO:0004386(helicase activity);GO:0005515(protein binding);GO:0005524(ATP binding);GO:0005634(nucleus);GO:0005681(spliceosomal complex);GO:0005783(endoplasmic reticulum);GO:0006397(mRNA processing);GO:0008283(ce…	NA	K13116	EC:3.6.4.13	DEAD (Asp-Glu-Ala-Asp) box polypeptide 41 [Source:MGI Symbol;Acc:MGI:1920185]	protein_coding;retained_intron	5.56327	0.0001	4.15449	2.54066	1.80442	10.6084	6.99117	2.10407	51.9865	46.7648	13.5496	0.12784	-2.96758	0.0440312	1	down	yes
ENSMUSG00000035356	Nfkbiz	ENSMUST00000036273;ENSMUST00000231463;ENSMUST00000114458;ENSMUST00000096026;ENSMUST00000139373;ENSMUST00000114457	GO:0005515(protein binding);GO:0005634(nucleus);GO:0006357(regulation of transcription by RNA polymerase II);GO:0006954(inflammatory response);GO:0016607(nuclear speck);GO:0036464(cytoplasmic ribonucleoprotein granule);GO:0050729(positive regulation of inflammatory response);GO:0050852(T cell receptor signaling pathway);GO:2000321(positive regulation of T-helper 17 cell differentiation);GO:200032…	05202(Transcriptional misregulation in cancer);05202(Transcriptional misregulation in cancer)	K14242	NA	nuclear factor of kappa light polypeptide gene enhancer in B cells inhibitor, zeta [Source:MGI Symbol;Acc:MGI:1931595]	protein_coding;processed_transcript	0.0001	2.89268	0.0001	0.0001	0.802305	0.0001	0.0001	0.0001	0.0001	0.0001	0.0001	7390.57	12.8515	0.0442131	1	up	yes
ENSMUSG00000031537	Ikbkb	ENSMUST00000146212;ENSMUST00000033939;ENSMUST00000135326;ENSMUST00000149093;ENSMUST00000144895;ENSMUST00000150214;ENSMUST00000132279;ENSMUST00000125314;ENSMUST00000144583;ENSMUST00000063401;ENSMUST00000126439;ENSMUST00000126496;ENSMUST00000131767;ENSMUST00000150259	GO:0004672(protein kinase activity);GO:0004674(protein serine/threonine kinase activity);GO:0005524(ATP binding);GO:0005829(cytosol);GO:0006468(protein phosphorylation);GO:0007249(I-kappaB kinase/NF-kappaB signaling);GO:0007252(I-kappaB phosphorylation);GO:0008384(IkappaB kinase activity);GO:0016301(kinase activity);GO:0016310(phosphorylation);GO:0018105(peptidyl-serine phosphorylation);GO:001990…	01523(Antifolate resistance);04010(MAPK signaling pathway);04014(Ras signaling pathway);04062(Chemokine signaling pathway);04064(NF-kappa B signaling pathway);04068(FoxO signaling pathway);04150(mTOR signaling pathway);04151(PI3K-Akt signaling pathway);04210(Apoptosis);04380(Osteoclast differentiation);04620(Toll-like receptor signaling pathway);04621(NOD-like receptor signaling pathway);04622(RI…	K07209	EC:2.7.11.10	inhibitor of kappaB kinase beta [Source:MGI Symbol;Acc:MGI:1338071]	retained_intron;protein_coding;nonsense_mediated_decay;processed_transcript	4.17077	1.54326	0.689773	0.0001	6.11061	0.366544	0.0001	0.112889	0.374206	0.173887	0.173062	12.5073	3.6447	0.0442618	1	up	yes
ENSMUSG00000062794	Zfp599	ENSMUST00000086281	GO:0003676(nucleic acid binding);GO:0005575(cellular_component);GO:0006355(regulation of transcription, DNA-templated);GO:0046872(metal ion binding)	NA	NA	NA	zinc finger protein 599 [Source:MGI Symbol;Acc:MGI:2679006]	protein_coding	4.77712	0.0001	0.316662	0.0001	0.0001	0.0001	0.0001	0.0001	0.0001	0.0001	0.0001	10188.2	13.3146	0.0443223	1	up	yes
ENSMUSG00000073758	Sh3d21	ENSMUST00000097891;ENSMUST00000152402;ENSMUST00000142891;ENSMUST00000094760;ENSMUST00000141638	GO:0003674(molecular_function);GO:0005515(protein binding);GO:0005654(nucleoplasm);GO:0005886(plasma membrane);GO:0008150(biological_process);GO:0008150(biological_process)	NA	NA	NA	SH3 domain containing 21 [Source:MGI Symbol;Acc:MGI:1914188]	protein_coding;processed_transcript	0.923242	0.0001	5.43496	0.0001	0.0001	0.0001	0.0001	0.0001	0.0001	0.0001	0.0001	12717	13.6345	0.0444128	1	up	yes
ENSMUSG00000026383	Epb41l5	ENSMUST00000052404;ENSMUST00000027632;ENSMUST00000187239;ENSMUST00000191046;ENSMUST00000163147;ENSMUST00000191162;ENSMUST00000189042;ENSMUST00000187194;ENSMUST00000185467	GO:0000904(cell morphogenesis involved in differentiation);GO:0001701(in utero embryonic development);GO:0001756(somitogenesis);GO:0001837(epithelial to mesenchymal transition);GO:0001839(neural plate morphogenesis);GO:0001954(positive regulation of cell-matrix adhesion);GO:0003382(epithelial cell morphogenesis);GO:0003383(apical constriction);GO:0005515(protein binding);GO:0005654(nucleoplasm);G…	NA	NA	NA	erythrocyte membrane protein band 4.1 like 5 [Source:MGI Symbol;Acc:MGI:103006]	protein_coding;retained_intron	1.81306	0.0001	1.68337	0.0001	1.33216	0.0001	0.0001	0.0001	0.0145737	0.0001	0.0001	384.414	8.58652	0.044455	1	up	yes
ENSMUSG00000027082	Tfpi	ENSMUST00000111718;ENSMUST00000111711;ENSMUST00000150261;ENSMUST00000125677;ENSMUST00000028487;ENSMUST00000144775;ENSMUST00000090732;ENSMUST00000111722;ENSMUST00000111714;ENSMUST00000111717	GO:0004867(serine-type endopeptidase inhibitor activity);GO:0005576(extracellular region);GO:0005615(extracellular space);GO:0005901(caveola);GO:0007596(blood coagulation);GO:0007599(hemostasis);GO:0009986(cell surface);GO:0010466(negative regulation of peptidase activity);GO:0010951(negative regulation of endopeptidase activity);GO:0030195(negative regulation of blood coagulation);GO:0030414(pep…	04610(Complement and coagulation cascades);04610(Complement and coagulation cascades)	NA	NA	tissue factor pathway inhibitor [Source:MGI Symbol;Acc:MGI:1095418]	protein_coding;processed_transcript	0.56752	9.5224	0.0001	0.0001	0.136383	0.0001	0.0001	0.0001	0.0001	0.0001	0.0174373	684.152	9.41817	0.0445256	1	up	yes
ENSMUSG00000018774	Cd68	ENSMUST00000018918;ENSMUST00000108654;ENSMUST00000154124	GO:0002437(inflammatory response to antigenic stimulus);GO:0002605(negative regulation of dendritic cell antigen processing and presentation);GO:0005623(cell);GO:0005764(lysosome);GO:0005765(lysosomal membrane);GO:0005768(endosome);GO:0005886(plasma membrane);GO:0007568(aging);GO:0010008(endosome membrane);GO:0016020(membrane);GO:0016021(integral component of membrane);GO:0031669(cellular respons…	04142(Lysosome);04142(Lysosome)	K06501	NA	CD68 antigen [Source:MGI Symbol;Acc:MGI:88342]	protein_coding;processed_transcript	575.176	30.3691	0.0001	7.41319	208.682	46.0208	11.7961	63.9817	6.77898	0.110765	21.5472	6.56281	2.71431	0.0446786	1	up	yes
ENSMUSG00000097537	2610020C07Rik	ENSMUST00000181526;ENSMUST00000230166;ENSMUST00000230245;ENSMUST00000229756	NA	NA	NA	NA	RIKEN cDNA 2610020C07 gene [Source:MGI Symbol;Acc:MGI:1917168]	lncRNA	0.902811	0.0001	0.0001	3.31689	0.0001	0.0001	0.0001	0.0001	0.0001	0.0001	0.0001	8440.01	13.043	0.0448137	1	up	yes
ENSMUSG00000031139	Mcf2	ENSMUST00000063507;ENSMUST00000228150;ENSMUST00000101531;ENSMUST00000033478	GO:0005085(guanyl-nucleotide exchange factor activity);GO:0005089(Rho guanyl-nucleotide exchange factor activity);GO:0005515(protein binding);GO:0016358(dendrite development);GO:0035023(regulation of Rho protein signal transduction);GO:0035556(intracellular signal transduction);GO:1990830(cellular response to leukemia inhibitory factor);GO:1990830(cellular response to leukemia inhibitory factor)	NA	K20685	NA	mcf.2 transforming sequence [Source:MGI Symbol;Acc:MGI:96932]	protein_coding	1.39538	1.79535	0.0001	0.0001	0.0001	0.0001	0.0001	0.0001	0.0001	0.0001	0.0001	6382.05	12.6398	0.044897	1	up	yes
ENSMUSG00000112640	Gm32687	ENSMUST00000220314	GO:0003676(nucleic acid binding);GO:0003677(DNA binding);GO:0003700(DNA-binding transcription factor activity);GO:0005634(nucleus);GO:0006355(regulation of transcription, DNA-templated);GO:0046872(metal ion binding)	NA	NA	NA	predicted gene, 32687 [Source:MGI Symbol;Acc:MGI:5591846]	protein_coding	8.43804	0.0001	0.0001	23.2595	0.93551	0.204721	0.010889	0.0001	0.0001	0.0001	0.020021	165.98	7.37487	0.0451835	1	up	yes
ENSMUSG00000051456	Hspb3	ENSMUST00000054650	GO:0005634(nucleus);GO:0005737(cytoplasm);GO:0016607(nuclear speck)	NA	K09544	NA	heat shock protein 3 [Source:MGI Symbol;Acc:MGI:1928479]	protein_coding	12.2467	0.0001	0.0001	0.0001	7.94184	0.0001	0.0001	0.0001	0.0001	0.0001	0.0001	40377.7	15.3013	0.0451873	1	up	yes
ENSMUSG00000020432	Tcn2	ENSMUST00000109989;ENSMUST00000109993;ENSMUST00000109991;ENSMUST00000020710;ENSMUST00000109992;ENSMUST00000109988;ENSMUST00000109990	GO:0005576(extracellular region);GO:0005615(extracellular space);GO:0006811(ion transport);GO:0006824(cobalt ion transport);GO:0015889(cobalamin transport);GO:0031419(cobalamin binding);GO:0046872(metal ion binding);GO:0046872(metal ion binding)	04977(Vitamin digestion and absorption);04977(Vitamin digestion and absorption)	NA	NA	transcobalamin 2 [Source:MGI Symbol;Acc:MGI:98534]	protein_coding	109.905	9.6823	55.1833	28.1608	62.6424	1.77455	17.1031	22.5027	0.0001	1.91672	0.0001	7.36048	2.8798	0.0453704	1	up	yes
ENSMUSG00000027366	Sppl2a	ENSMUST00000028844;ENSMUST00000125592;ENSMUST00000143700	GO:0004190(aspartic-type endopeptidase activity);GO:0005764(lysosome);GO:0005765(lysosomal membrane);GO:0005768(endosome);GO:0005770(late endosome);GO:0005886(plasma membrane);GO:0006508(proteolysis);GO:0006509(membrane protein ectodomain proteolysis);GO:0008233(peptidase activity);GO:0016020(membrane);GO:0016021(integral component of membrane);GO:0016787(hydrolase activity);GO:0030660(Golgi-asso…	NA	NA	NA	signal peptide peptidase like 2A [Source:MGI Symbol;Acc:MGI:1913802]	protein_coding;retained_intron	11.8795	0.551452	20.4972	12.5052	13.6467	0.655581	4.72734	4.32575	0.991769	2.74547	5.40813	3.76026	1.91083	0.0453857	1	up	yes
ENSMUSG00000025161	Slc16a3	ENSMUST00000168579;ENSMUST00000133029;ENSMUST00000129473;ENSMUST00000154187;ENSMUST00000100130;ENSMUST00000070653;ENSMUST00000134540;ENSMUST00000140467	GO:0005886(plasma membrane);GO:0005887(integral component of plasma membrane);GO:0008028(monocarboxylic acid transmembrane transporter activity);GO:0015129(lactate transmembrane transporter activity);GO:0015293(symporter activity);GO:0015718(monocarboxylic acid transport);GO:0016020(membrane);GO:0016021(integral component of membrane);GO:0031965(nuclear membrane);GO:0035873(lactate transmembrane …	05230(Central carbon metabolism in cancer);05230(Central carbon metabolism in cancer)	K08180	NA	solute carrier family 16 (monocarboxylic acid transporters), member 3 [Source:MGI Symbol;Acc:MGI:1933438]	protein_coding;retained_intron;processed_transcript	2.02422	0.0001	0.0001	0.636601	0.0001	0.0001	0.0001	0.0001	0.0001	0.0001	0.0001	5322.23	12.3778	0.045424	1	up	yes
ENSMUSG00000085315	A430018G15Rik	ENSMUST00000143821;ENSMUST00000124210	NA	NA	NA	NA	RIKEN cDNA A430018G15 gene [Source:MGI Symbol;Acc:MGI:3040796]	lncRNA	0.0001	0.0001	0.0001	0.0001	0.0001	2.43763	0.0001	3.72857	0.0001	0.0001	4.84241	5.45014e-05	-14.1633	0.0455528	1	down	yes
ENSMUSG00000022906	Parp9	ENSMUST00000114878;ENSMUST00000023622;ENSMUST00000153066;ENSMUST00000114877;ENSMUST00000122870;ENSMUST00000159160;ENSMUST00000128878	GO:0000122(negative regulation of transcription by RNA polymerase II);GO:0002230(positive regulation of defense response to virus by host);GO:0002376(immune system process);GO:0003714(transcription corepressor activity);GO:0003950(NAD+ ADP-ribosyltransferase activity);GO:0004857(enzyme inhibitor activity);GO:0005634(nucleus);GO:0005654(nucleoplasm);GO:0005737(cytoplasm);GO:0005739(mitochondrion);…	NA	K15260	EC:2.4.2.30	poly (ADP-ribose) polymerase family, member 9 [Source:MGI Symbol;Acc:MGI:1933117]	protein_coding;processed_transcript;retained_intron;nonsense_mediated_decay	2.55425	0.431531	0.0001	0.0001	0.0001	0.0001	0.0001	0.0001	0.0001	0.0001	0.0001	5972.15	12.544	0.0455655	1	up	yes
ENSMUSG00000021982	Cdadc1	ENSMUST00000056997;ENSMUST00000225839;ENSMUST00000167100;ENSMUST00000171683;ENSMUST00000225103;ENSMUST00000224968;ENSMUST00000223842;ENSMUST00000022555	GO:0003824(catalytic activity);GO:0004126(cytidine deaminase activity);GO:0004132(dCMP deaminase activity);GO:0005634(nucleus);GO:0005737(cytoplasm);GO:0006226(dUMP biosynthetic process);GO:0006231(dTMP biosynthetic process);GO:0008270(zinc ion binding);GO:0009972(cytidine deamination);GO:0016787(hydrolase activity);GO:0042803(protein homodimerization activity);GO:0046872(metal ion binding);GO:00…	NA	NA	NA	cytidine and dCMP deaminase domain containing 1 [Source:MGI Symbol;Acc:MGI:1919141]	protein_coding;retained_intron;processed_transcript	5.44826	0.318821	1.25768	0.96551	3.544	2.4916	15.1319	20.9629	5.77981	13.7554	9.32958	0.205202	-2.28488	0.0457585	1	down	yes
ENSMUSG00000079428	Tceal7	ENSMUST00000113116;ENSMUST00000126811	GO:0005634(nucleus);GO:0005654(nucleoplasm);GO:0032088(negative regulation of NF-kappaB transcription factor activity);GO:0045892(negative regulation of transcription, DNA-templated);GO:0050699(WW domain binding);GO:0050699(WW domain binding)	NA	NA	NA	transcription elongation factor A (SII)-like 7 [Source:MGI Symbol;Acc:MGI:1915746]	protein_coding	4.76023	0.0001	0.0001	6.41603	0.0001	0.0001	0.0001	0.0001	0.0001	0.0001	0.0001	22353.1	14.4482	0.0457676	1	up	yes
ENSMUSG00000089861	Gm16139	ENSMUST00000160015	NA	NA	NA	NA	predicted gene 16139 [Source:MGI Symbol;Acc:MGI:3801880]	processed_pseudogene	4.44665	0.0001	32.8743	0.0001	0.0001	0.0001	0.0001	0.0001	0.0001	0.0001	0.0001	74642.4	16.1877	0.0458866	1	up	yes
ENSMUSG00000056735	A930024E05Rik	ENSMUST00000148466	NA	NA	NA	NA	RIKEN cDNA A930024E05 gene [Source:MGI Symbol;Acc:MGI:1924414]	lncRNA	1.8559	5.62245	0.0001	0.0001	0.0001	0.0001	0.0001	0.0001	0.0001	0.0001	0.0001	14957.3	13.8686	0.0459041	1	up	yes
ENSMUSG00000021423	Ly86	ENSMUST00000225716;ENSMUST00000021860	GO:0002376(immune system process);GO:0005515(protein binding);GO:0005576(extracellular region);GO:0005615(extracellular space);GO:0006954(inflammatory response);GO:0006955(immune response);GO:0031666(positive regulation of lipopolysaccharide-mediated signaling pathway);GO:0045087(innate immune response);GO:0045087(innate immune response)	NA	NA	NA	lymphocyte antigen 86 [Source:MGI Symbol;Acc:MGI:1321404]	retained_intron;protein_coding	97.9489	67.6131	36.913	0.0001	61.6668	0.32018	15.4641	0.0001	7.08517	0.0001	0.0001	13.8598	3.79284	0.0459231	1	up	yes
ENSMUSG00000028873	Cdca8	ENSMUST00000135571;ENSMUST00000165281;ENSMUST00000084296;ENSMUST00000147074;ENSMUST00000125801;ENSMUST00000030690	GO:0000070(mitotic sister chromatid segregation);GO:0000775(chromosome, centromeric region);GO:0005515(protein binding);GO:0005623(cell);GO:0005634(nucleus);GO:0005654(nucleoplasm);GO:0005694(chromosome);GO:0005730(nucleolus);GO:0005737(cytoplasm);GO:0005819(spindle);GO:0005856(cytoskeleton);GO:0007049(cell cycle);GO:0007080(mitotic metaphase plate congression);GO:0010369(chromocenter);GO:0030496…	NA	K11514	NA	cell division cycle associated 8 [Source:MGI Symbol;Acc:MGI:1196274]	processed_transcript;protein_coding;retained_intron	0.280341	2.78668	0.0001	0.0001	0.0001	0.0001	0.0001	0.0001	0.0001	0.0001	0.0001	6134.64	12.5828	0.0459517	1	up	yes
ENSMUSG00000021294	Kif26a	ENSMUST00000128402;ENSMUST00000183816	GO:0000166(nucleotide binding);GO:0001560(regulation of cell growth by extracellular stimulus);GO:0003777(microtubule motor activity);GO:0005515(protein binding);GO:0005524(ATP binding);GO:0005737(cytoplasm);GO:0005856(cytoskeleton);GO:0005871(kinesin complex);GO:0005874(microtubule);GO:0007018(microtubule-based movement);GO:0008017(microtubule binding);GO:0008574(ATP-dependent microtubule motor …	NA	K10404	NA	kinesin family member 26A [Source:MGI Symbol;Acc:MGI:2447072]	protein_coding;processed_transcript	0.0001	0.0001	2.15255	0.0001	0.406847	0.0001	0.0001	0.0001	0.0001	0.0001	0.0001	5119.4	12.3218	0.045974	1	up	yes
ENSMUSG00000028978	Nos3	ENSMUST00000115090;ENSMUST00000030834	GO:0001525(angiogenesis);GO:0001542(ovulation from ovarian follicle);GO:0001701(in utero embryonic development);GO:0001974(blood vessel remodeling);GO:0002028(regulation of sodium ion transport);GO:0003057(regulation of the force of heart contraction by chemical signal);GO:0003100(regulation of systemic arterial blood pressure by endothelin);GO:0003180(aortic valve morphogenesis);GO:0003184(pulmo…	00220(Arginine biosynthesis);00330(Arginine and proline metabolism);04020(Calcium signaling pathway);04022(cGMP-PKG signaling pathway);04066(HIF-1 signaling pathway);04071(Sphingolipid signaling pathway);04151(PI3K-Akt signaling pathway);04370(VEGF signaling pathway);04371(Apelin signaling pathway);04611(Platelet activation);04915(Estrogen signaling pathway);04921(Oxytocin signaling pathway);0492…	K13242	EC:1.14.13.39	nitric oxide synthase 3, endothelial cell [Source:MGI Symbol;Acc:MGI:97362]	protein_coding	0.233069	3.8913	0.0001	0.0001	0.0001	0.0001	0.0001	0.0001	0.0001	0.0001	0.0001	8249.34	13.0101	0.0460331	1	up	yes
ENSMUSG00000020773	Trim47	ENSMUST00000127235;ENSMUST00000141531;ENSMUST00000133039;ENSMUST00000021120;ENSMUST00000149957;ENSMUST00000106441;ENSMUST00000134691	GO:0004842(ubiquitin-protein transferase activity);GO:0005634(nucleus);GO:0005737(cytoplasm);GO:0005829(cytosol);GO:0008270(zinc ion binding);GO:0016567(protein ubiquitination);GO:0016740(transferase activity);GO:0046872(metal ion binding);GO:0046872(metal ion binding)	NA	K12023	NA	tripartite motif-containing 47 [Source:MGI Symbol;Acc:MGI:1917374]	processed_transcript;protein_coding	5.0911	0.0001	0.0001	0.0001	0.883849	0.0001	0.0001	0.0001	0.0001	0.0001	0.0001	11950.5	13.5448	0.0460554	1	up	yes
ENSMUSG00000043340	6530409C15Rik	ENSMUST00000143551;ENSMUST00000143099	NA	NA	NA	NA	RIKEN cDNA 6530409C15 gene [Source:MGI Symbol;Acc:MGI:1923474]	lncRNA	1.14362	0.0001	0.0001	0.0001	6.88199	0.0001	0.0001	0.0001	0.0001	0.0001	0.0001	16051.8	13.9704	0.0460664	1	up	yes
ENSMUSG00000032502	Stac	ENSMUST00000162345;ENSMUST00000161995;ENSMUST00000035083	GO:0003009(skeletal muscle contraction);GO:0005515(protein binding);GO:0005737(cytoplasm);GO:0005829(cytosol);GO:0005886(plasma membrane);GO:0006936(muscle contraction);GO:0016020(membrane);GO:0030315(T-tubule);GO:0031234(extrinsic component of cytoplasmic side of plasma membrane);GO:0034605(cellular response to heat);GO:0035556(intracellular signal transduction);GO:0042383(sarcolemma);GO:0044325…	NA	NA	NA	src homology three (SH3) and cysteine rich domain [Source:MGI Symbol;Acc:MGI:1201400]	processed_transcript;nonsense_mediated_decay;protein_coding	0.0001	0.0001	0.0001	0.0001	0.0001	25.1325	0.0001	0.0001	0.0001	6.40055	0.0001	1.90274e-05	-15.6816	0.0461274	1	down	yes
ENSMUSG00000032204	Aqp9	ENSMUST00000138364;ENSMUST00000153050;ENSMUST00000144618;ENSMUST00000113570;ENSMUST00000139495;ENSMUST00000135892;ENSMUST00000074465;ENSMUST00000133239;ENSMUST00000136798;ENSMUST00000060917	GO:0005345(purine nucleobase transmembrane transporter activity);GO:0005350(pyrimidine nucleobase transmembrane transporter activity);GO:0005886(plasma membrane);GO:0005887(integral component of plasma membrane);GO:0006833(water transport);GO:0006863(purine nucleobase transport);GO:0010033(response to organic substance);GO:0015204(urea transmembrane transporter activity);GO:0015250(water channel …	04976(Bile secretion);04976(Bile secretion)	K09877	NA	aquaporin 9 [Source:MGI Symbol;Acc:MGI:1891066]	processed_transcript;nonsense_mediated_decay;protein_coding	0.0001	3.25394	0.0001	0.0001	0.753514	0.0001	0.0001	0.0001	0.0001	0.0001	0.0001	8015.51	12.9686	0.0461574	1	up	yes
ENSMUSG00000054256	Msi1	ENSMUST00000150779;ENSMUST00000067168;ENSMUST00000145005;ENSMUST00000131079;ENSMUST00000151444;ENSMUST00000130849;ENSMUST00000136586;ENSMUST00000139918;ENSMUST00000145840	GO:0003676(nucleic acid binding);GO:0003723(RNA binding);GO:0003727(single-stranded RNA binding);GO:0005634(nucleus);GO:0005737(cytoplasm);GO:0005829(cytosol);GO:0005844(polysome);GO:0008266(poly(U) RNA binding);GO:0009725(response to hormone);GO:0016020(membrane);GO:0016021(integral component of membrane);GO:0042802(identical protein binding);GO:0051252(regulation of RNA metabolic process);GO:19…	03015(mRNA surveillance pathway);03015(mRNA surveillance pathway)	K14411	NA	musashi RNA-binding protein 1 [Source:MGI Symbol;Acc:MGI:107376]	protein_coding;retained_intron	0.0440262	0.0001	0.0001	0.0001	0.0001	1.11699	2.3538	0.230337	0.0983319	0.26862	0.869978	0.010796	-6.53335	0.0462452	1	down	yes
ENSMUSG00000087484	2900089D17Rik	ENSMUST00000124015;ENSMUST00000153130	NA	NA	NA	NA	RIKEN cDNA 2900089D17 gene [Source:MGI Symbol;Acc:MGI:1914527]	lncRNA	0.500705	0.0001	0.0001	5.59804	0.0001	0.0001	0.0001	0.0001	0.0001	0.0001	0.0001	12198.1	13.5744	0.0462489	1	up	yes
ENSMUSG00000085614	1700123M08Rik	ENSMUST00000154194;ENSMUST00000146154;ENSMUST00000128443	NA	NA	NA	NA	RIKEN cDNA 1700123M08 gene [Source:MGI Symbol;Acc:MGI:1923915]	lncRNA	3.87168	0.0001	0.0001	0.0001	7.51966	0.0001	0.0001	0.0001	0.0001	0.0001	0.0001	22783.3	14.4757	0.0462596	1	up	yes
ENSMUSG00000109332	Gm44742	ENSMUST00000207190	NA	NA	NA	NA	predicted gene 44742 [Source:MGI Symbol;Acc:MGI:5753318]	TEC	0.0001	0.0001	0.0001	0.0001	0.0001	2.74021	0.0001	0.003727	0.0001	1.05081	0.221282	0.000149394	-12.7086	0.046305	1	down	yes
ENSMUSG00000037921	Ddx60	ENSMUST00000070631;ENSMUST00000156980;ENSMUST00000154398;ENSMUST00000153806;ENSMUST00000093485;ENSMUST00000136121	GO:0003676(nucleic acid binding);GO:0003690(double-stranded DNA binding);GO:0003723(RNA binding);GO:0003725(double-stranded RNA binding);GO:0003727(single-stranded RNA binding);GO:0005515(protein binding);GO:0005524(ATP binding);GO:0005737(cytoplasm);GO:0005829(cytosol);GO:0009615(response to virus);GO:0045111(intermediate filament cytoskeleton);GO:0051607(defense response to virus);GO:1900245(po…	NA	K20103	EC:3.6.4.13	DEAD (Asp-Glu-Ala-Asp) box polypeptide 60 [Source:MGI Symbol;Acc:MGI:2384570]	protein_coding;retained_intron	0.645316	0.0001	0.0001	0.0001	0.986765	0.0001	0.0001	0.0001	0.0001	0.0001	0.0001	3264.76	11.6728	0.0463281	1	up	yes
ENSMUSG00000101970	1810026B05Rik	ENSMUST00000184587;ENSMUST00000183916;ENSMUST00000190028;ENSMUST00000184655;ENSMUST00000184855;ENSMUST00000189960;ENSMUST00000184554;ENSMUST00000187421	NA	NA	NA	NA	RIKEN cDNA 1810026B05 gene [Source:MGI Symbol;Acc:MGI:1916420]	lncRNA;retained_intron	1.1024	0.0001	0.0001	2.27731	1.37224	0.0001	0.00892084	0.00935666	0.0001	0.0001	0.0251932	130.283	7.02551	0.0464001	1	up	yes
ENSMUSG00000030051	Aplf	ENSMUST00000065997;ENSMUST00000203209;ENSMUST00000032130;ENSMUST00000203776	GO:0000012(single strand break repair);GO:0000166(nucleotide binding);GO:0003906(DNA-(apurinic or apyrimidinic site) endonuclease activity);GO:0004520(endodeoxyribonuclease activity);GO:0005515(protein binding);GO:0005634(nucleus);GO:0005654(nucleoplasm);GO:0005694(chromosome);GO:0005737(cytoplasm);GO:0005829(cytosol);GO:0006281(DNA repair);GO:0006302(double-strand break repair);GO:0006974(cellul…	NA	K13295	EC:4.2.99.18	aprataxin and PNKP like factor [Source:MGI Symbol;Acc:MGI:1919353]	protein_coding;nonsense_mediated_decay;retained_intron	0.0001	0.826748	0.0001	0.0001	1.6186	0.0001	0.0001	0.0001	0.0001	0.0001	0.0001	4891.3	12.256	0.0464445	1	up	yes
ENSMUSG00000035878	Hykk	ENSMUST00000039742;ENSMUST00000124295;ENSMUST00000135648;ENSMUST00000125983	GO:0005575(cellular_component);GO:0005737(cytoplasm);GO:0016301(kinase activity);GO:0016310(phosphorylation);GO:0016740(transferase activity);GO:0019202(amino acid kinase activity);GO:0047992(hydroxylysine kinase activity);GO:0047992(hydroxylysine kinase activity)	00310(Lysine degradation);00310(Lysine degradation)	K18201	EC:2.7.1.81	hydroxylysine kinase 1 [Source:MGI Symbol;Acc:MGI:2443139]	protein_coding;retained_intron;processed_transcript	0.0001	0.591519	0.0001	0.0001	1.02749	0.0001	0.0001	0.0001	0.0001	0.0001	0.0001	3238.63	11.6612	0.0465376	1	up	yes
ENSMUSG00000061414	Cracr2a	ENSMUST00000212051;ENSMUST00000201303;ENSMUST00000071563	GO:0002115(store-operated calcium entry);GO:0002250(adaptive immune response);GO:0002376(immune system process);GO:0003924(GTPase activity);GO:0005509(calcium ion binding);GO:0005525(GTP binding);GO:0005737(cytoplasm);GO:0006811(ion transport);GO:0006816(calcium ion transport);GO:0032237(activation of store-operated calcium channel activity);GO:0046872(metal ion binding);GO:0051928(positive regul…	NA	K17199	NA	calcium release activated channel regulator 2A [Source:MGI Symbol;Acc:MGI:2685919]	protein_coding;retained_intron	0.0001	0.0001	0.0001	0.0001	0.0001	0.344073	0.0001	0.0001	0.576328	0.0001	1.59776	0.000238241	-12.0353	0.0465629	1	down	yes
ENSMUSG00000040569	Slc26a7	ENSMUST00000042221;ENSMUST00000149633;ENSMUST00000138042;ENSMUST00000143105	GO:0001696(gastric acid secretion);GO:0005253(anion channel activity);GO:0005254(chloride channel activity);GO:0005737(cytoplasm);GO:0005768(endosome);GO:0005886(plasma membrane);GO:0005887(integral component of plasma membrane);GO:0006811(ion transport);GO:0006820(anion transport);GO:0006821(chloride transport);GO:0008271(secondary active sulfate transmembrane transporter activity);GO:0008272(su…	04971(Gastric acid secretion);04971(Gastric acid secretion)	K13962	NA	solute carrier family 26, member 7 [Source:MGI Symbol;Acc:MGI:2384791]	protein_coding;processed_transcript	0.0001	0.0001	0.0001	0.0001	0.0001	14.418	0.0001	0.0001	0.289561	0.0001	0.0001	4.07941e-05	-14.5813	0.0468041	1	down	yes
ENSMUSG00000113831	Gm49602	ENSMUST00000220671	NA	NA	NA	NA	predicted gene, 49602 [Source:MGI Symbol;Acc:MGI:6215013]	lncRNA	0.0001	0.0001	0.0001	0.0001	0.0001	2.55135	0.0001	0.462322	0.0001	6.18259	0.0001	6.52418e-05	-13.9038	0.0468168	1	down	yes
ENSMUSG00000023249	Parp3	ENSMUST00000067218;ENSMUST00000125850;ENSMUST00000112479;ENSMUST00000145396;ENSMUST00000156426;ENSMUST00000214682;ENSMUST00000123555;ENSMUST00000140029;ENSMUST00000139362	GO:0000723(telomere maintenance);GO:0003950(NAD+ ADP-ribosyltransferase activity);GO:0005634(nucleus);GO:0005654(nucleoplasm);GO:0005730(nucleolus);GO:0005737(cytoplasm);GO:0006281(DNA repair);GO:0006302(double-strand break repair);GO:0006471(protein ADP-ribosylation);GO:0006974(cellular response to DNA damage stimulus);GO:0016604(nuclear body);GO:0016740(transferase activity);GO:0016757(transfer…	03410(Base excision repair);04210(Apoptosis);04217(Necroptosis);04217(Necroptosis)	K10798	EC:2.4.2.30	poly (ADP-ribose) polymerase family, member 3 [Source:MGI Symbol;Acc:MGI:1891258]	protein_coding;retained_intron	2.13584	0.0001	1.21879	0.0001	0.0001	0.0001	0.0001	0.0001	0.0001	0.0001	0.0001	6709.87	12.7121	0.0468595	1	up	yes
ENSMUSG00000085782	Gm15624	ENSMUST00000204811;ENSMUST00000154953;ENSMUST00000145420	NA	NA	NA	NA	predicted gene 15624 [Source:MGI Symbol;Acc:MGI:3783068]	lncRNA	0.0001	0.0001	0.0001	0.0001	0.0001	0.0001	6.16153	0.258039	0.0001	1.45664	0.0001	7.6176e-05	-13.6803	0.047019	1	down	yes
ENSMUSG00000118471	Gm50461	ENSMUST00000238764	NA	NA	NA	NA	predicted gene, 50461 [Source:MGI Symbol;Acc:MGI:6324726]	nonsense_mediated_decay	3.1558	9.57194	0.0001	0.0001	0.0001	0.0001	0.0001	0.0001	0.0001	0.0001	0.0001	25456.1	14.6357	0.047029	1	up	yes
ENSMUSG00000083745	Gm13543	ENSMUST00000121230	NA	NA	NA	NA	predicted gene 13543 [Source:MGI Symbol;Acc:MGI:3649448]	processed_pseudogene	5.05448	10.4111	0.0001	0.0001	0.0001	0.0001	0.0001	0.0001	0.0001	0.0001	0.0001	30931.7	14.9168	0.047121	1	up	yes
ENSMUSG00000104432	A430027C01Rik	ENSMUST00000194599	NA	NA	NA	NA	RIKEN cDNA A430027C01 gene [Source:MGI Symbol;Acc:MGI:2143417]	TEC	2.52428	0.0001	0.0001	4.88345	0.0001	0.0001	0.0001	0.0001	0.0001	0.0001	0.0001	14816.1	13.8549	0.0471574	1	up	yes
ENSMUSG00000046605	B3gntl1	ENSMUST00000067399;ENSMUST00000062654	GO:0005575(cellular_component);GO:0008150(biological_process);GO:0016740(transferase activity);GO:0016757(transferase activity, transferring glycosyl groups);GO:0016757(transferase activity, transferring glycosyl groups)	NA	NA	NA	UDP-GlcNAc:betaGal beta-1,3-N-acetylglucosaminyltransferase-like 1 [Source:MGI Symbol;Acc:MGI:2441705]	protein_coding	2.46907	0.0001	0.0001	0.0001	1.42716	0.0001	0.0001	0.0001	0.0001	0.0001	0.0001	7793.06	12.928	0.047296	1	up	yes
ENSMUSG00000004791	Pgf	ENSMUST00000223220;ENSMUST00000220985;ENSMUST00000222850;ENSMUST00000004913	GO:0001525(angiogenesis);GO:0001658(branching involved in ureteric bud morphogenesis);GO:0001666(response to hypoxia);GO:0001934(positive regulation of protein phosphorylation);GO:0001938(positive regulation of endothelial cell proliferation);GO:0002040(sprouting angiogenesis);GO:0005172(vascular endothelial growth factor receptor binding);GO:0005576(extracellular region);GO:0005615(extracellular…	04010(MAPK signaling pathway);04014(Ras signaling pathway);04015(Rap1 signaling pathway);04151(PI3K-Akt signaling pathway);04510(Focal adhesion);05200(Pathways in cancer);05200(Pathways in cancer)	K16859	NA	placental growth factor [Source:MGI Symbol;Acc:MGI:105095]	protein_coding;retained_intron	0.0001	0.0001	0.0001	0.876555	4.13777	0.0001	0.0001	0.0001	0.0001	0.0001	0.0001	10029.3	13.2919	0.0473123	1	up	yes
ENSMUSG00000031994	Adamts8	ENSMUST00000068135;ENSMUST00000163037	GO:0004222(metalloendopeptidase activity);GO:0006508(proteolysis);GO:0008237(metallopeptidase activity);GO:0008270(zinc ion binding);GO:0062023(collagen-containing extracellular matrix);GO:0062023(collagen-containing extracellular matrix)	NA	NA	NA	a disintegrin-like and metallopeptidase (reprolysin type) with thrombospondin type 1 motif, 8 [Source:MGI Symbol;Acc:MGI:1353468]	protein_coding;nonsense_mediated_decay	0.0001	0.0001	0.0001	0.0001	0.0001	0.0001	3.46599	0.0001	0.0001	1.36837	1.03863	0.000102157	-13.2569	0.0473226	1	down	yes
ENSMUSG00000109429	Gm45223	ENSMUST00000207037	NA	NA	NA	NA	predicted gene 45223 [Source:MGI Symbol;Acc:MGI:5753799]	TEC	1.84475	0.0001	0.0001	0.0001	0.82886	0.0001	0.0001	0.0001	0.0001	0.0001	0.0001	5347.82	12.3847	0.0474562	1	up	yes
ENSMUSG00000064109	Hcst	ENSMUST00000075062;ENSMUST00000208740;ENSMUST00000207504	GO:0005102(signaling receptor binding);GO:0005515(protein binding);GO:0006468(protein phosphorylation);GO:0009986(cell surface);GO:0014068(positive regulation of phosphatidylinositol 3-kinase signaling);GO:0016020(membrane);GO:0016021(integral component of membrane);GO:0043548(phosphatidylinositol 3-kinase binding);GO:0050776(regulation of immune response);GO:0050776(regulation of immune response)	04650(Natural killer cell mediated cytotoxicity);04650(Natural killer cell mediated cytotoxicity)	K07988	NA	hematopoietic cell signal transducer [Source:MGI Symbol;Acc:MGI:1344360]	protein_coding;retained_intron	8.68088	0.0001	0.0001	0.0001	9.77308	0.0001	0.0001	0.0001	0.0001	0.0001	0.0001	36908.5	15.1717	0.0474867	1	up	yes
ENSMUSG00000052248	Zeb2os	ENSMUST00000183669;ENSMUST00000231441;ENSMUST00000232324;ENSMUST00000130827;ENSMUST00000231986;ENSMUST00000127150	NA	NA	NA	NA	zinc finger E-box binding homeobox 2, opposite strand [Source:MGI Symbol;Acc:MGI:3652108]	misc_RNA;lncRNA	1.74874	0.0834903	1.73631	0.133703	0.623996	0.0001	0.0001	0.0001	0.0001	0.0001	0.0896744	57.5715	5.84728	0.0475092	1	up	yes
ENSMUSG00000110914	Gm48611	ENSMUST00000217288	NA	NA	NA	NA	predicted gene, 48611 [Source:MGI Symbol;Acc:MGI:6098198]	TEC	2.84097	1.72771	0.0001	0.0001	0.0001	0.0001	0.0001	0.0001	0.0001	0.0001	0.0001	9137.96	13.1577	0.0475628	1	up	yes
ENSMUSG00000014778	Fhod1	ENSMUST00000014922;ENSMUST00000134837;ENSMUST00000132777;ENSMUST00000136439	GO:0001725(stress fiber);GO:0003674(molecular_function);GO:0003779(actin binding);GO:0005623(cell);GO:0005634(nucleus);GO:0005654(nucleoplasm);GO:0005737(cytoplasm);GO:0005829(cytosol);GO:0005856(cytoskeleton);GO:0007097(nuclear migration);GO:0014704(intercalated disc);GO:0019904(protein domain specific binding);GO:0032059(bleb);GO:0042802(identical protein binding);GO:0042995(cell projection);GO…	NA	NA	NA	formin homology 2 domain containing 1 [Source:MGI Symbol;Acc:MGI:2679008]	protein_coding;retained_intron	0.0001	0.200332	0.0001	0.0001	3.35124	0.0001	0.0001	0.0001	0.0001	0.0001	0.0001	7103.75	12.7944	0.0476446	1	up	yes
ENSMUSG00000045345	9530056K15Rik	ENSMUST00000061947;ENSMUST00000197918	NA	NA	NA	NA	RIKEN cDNA 9530056K15 gene [Source:MGI Symbol;Acc:MGI:2444456]	pseudogene;TEC	0.0001	0.0001	0.0001	0.0001	0.0001	25.369	0.0001	0.0001	0.0001	0.0001	6.72462	1.86951e-05	-15.707	0.0476503	1	down	yes
ENSMUSG00000044937	Ttc41	ENSMUST00000219476;ENSMUST00000217747;ENSMUST00000219108;ENSMUST00000219070;ENSMUST00000061458;ENSMUST00000075632	NA	NA	NA	NA	tetratricopeptide repeat domain 41 [Source:MGI Symbol;Acc:MGI:2387653]	nonsense_mediated_decay;protein_coding;processed_transcript	1.37969	0.763365	0.0001	0.0001	0.0001	0.0001	0.0001	0.0001	0.0001	0.0001	0.0001	4286.72	12.0657	0.0476546	1	up	yes
ENSMUSG00000037813	D630003M21Rik	ENSMUST00000046944;ENSMUST00000169335;ENSMUST00000103121	GO:0003674(molecular_function);GO:0005575(cellular_component);GO:0008150(biological_process);GO:0008150(biological_process)	NA	NA	NA	RIKEN cDNA D630003M21 gene [Source:MGI Symbol;Acc:MGI:3606579]	protein_coding	1.42309	0.0001	0.0001	0.80299	0.0001	0.0001	0.0001	0.0001	0.0001	0.0001	0.0001	4452.77	12.1205	0.0476938	1	up	yes
ENSMUSG00000032338	Hcn4	ENSMUST00000034889	GO:0002027(regulation of heart rate);GO:0003254(regulation of membrane depolarization);GO:0005216(ion channel activity);GO:0005222(intracellular cAMP-activated cation channel activity);GO:0005244(voltage-gated ion channel activity);GO:0005248(voltage-gated sodium channel activity);GO:0005249(voltage-gated potassium channel activity);GO:0005267(potassium channel activity);GO:0005886(plasma membran…	04024(cAMP signaling pathway);04742(Taste transduction)	K04957	NA	hyperpolarization-activated, cyclic nucleotide-gated K+ 4 [Source:MGI Symbol;Acc:MGI:1298209]	protein_coding	0.0001	0.0001	0.0001	0.0001	0.0001	1.52745	0.0001	0.0001	1.4037	0.0001	0.19058	0.000192182	-12.3452	0.0477102	1	down	yes
ENSMUSG00000028563	Tm2d1	ENSMUST00000102793;ENSMUST00000030292;ENSMUST00000125034;ENSMUST00000143116;ENSMUST00000107051	GO:0001540(amyloid-beta binding);GO:0004930(G protein-coupled receptor activity);GO:0005654(nucleoplasm);GO:0005887(integral component of plasma membrane);GO:0006915(apoptotic process);GO:0007186(G protein-coupled receptor signaling pathway);GO:0016020(membrane);GO:0016021(integral component of membrane);GO:0097190(apoptotic signaling pathway);GO:0097190(apoptotic signaling pathway)	NA	NA	NA	TM2 domain containing 1 [Source:MGI Symbol;Acc:MGI:2137022]	protein_coding;nonsense_mediated_decay	31.3387	14.134	0.0001	12.1151	9.41167	89.245	80.8173	67.0352	39.0301	112.021	25.1349	0.194538	-2.36187	0.0477365	1	down	yes
ENSMUSG00000032387	Rbpms2	ENSMUST00000055844;ENSMUST00000169003;ENSMUST00000216769;ENSMUST00000216342;ENSMUST00000216382;ENSMUST00000213927	GO:0003676(nucleic acid binding);GO:0003723(RNA binding);GO:0003729(mRNA binding);GO:0005737(cytoplasm);GO:0007275(multicellular organism development);GO:0030514(negative regulation of BMP signaling pathway);GO:0042803(protein homodimerization activity);GO:0048557(embryonic digestive tract morphogenesis);GO:0048661(positive regulation of smooth muscle cell proliferation);GO:0051151(negative regul…	NA	NA	NA	RNA binding protein with multiple splicing 2 [Source:MGI Symbol;Acc:MGI:1919223]	protein_coding;retained_intron;processed_transcript	0.0001	0.0001	0.0001	0.0001	0.0001	0.0001	4.01744	0.0001	0.0001	8.85928	0.14021	4.60927e-05	-14.4051	0.0477594	1	down	yes
ENSMUSG00000006585	Cdt1	ENSMUST00000212821;ENSMUST00000212967;ENSMUST00000212201;ENSMUST00000212053;ENSMUST00000006760	GO:0000076(DNA replication checkpoint);GO:0000278(mitotic cell cycle);GO:0000775(chromosome, centromeric region);GO:0000776(kinetochore);GO:0000777(condensed chromosome kinetochore);GO:0003677(DNA binding);GO:0003682(chromatin binding);GO:0005515(protein binding);GO:0005623(cell);GO:0005634(nucleus);GO:0005654(nucleoplasm);GO:0005694(chromosome);GO:0006260(DNA replication);GO:0007049(cell cycle);…	NA	K10727	NA	chromatin licensing and DNA replication factor 1 [Source:MGI Symbol;Acc:MGI:1914427]	retained_intron;processed_transcript;protein_coding	2.39319	0.0001	0.0001	0.0001	1.81564	0.0001	0.0001	0.0001	0.0001	0.0001	0.0001	8418.27	13.0393	0.0478115	1	up	yes
ENSMUSG00000108389	Gm45206	ENSMUST00000206885	NA	NA	NA	NA	predicted gene 45206 [Source:MGI Symbol;Acc:MGI:5753782]	TEC	1.38124	3.87642	0.0001	0.0001	0.0001	0.0001	0.0001	0.0001	0.0001	0.0001	0.0001	10515.9	13.3603	0.0479135	1	up	yes
[truncated: 54,789 more rows]
