# Supplementary material for: Discrete hippocampal projections are differentially regulated by parvalbumin and somatostatin interneurons
Source: Nat Commun. 2023 Oct 20;14:6653. doi: 10.1038/s41467-023-42484-z (PMC10589277; doi:10.1038/s41467-023-42484-z)
Supplement: Supplementary file 4 — Supplementary Data 2 [file 41467_2023_42484_MOESM4_ESM.xlsx]

## Sheet: Sheet1
Gene	Differential Mean	CA1 Mean	Subiculum Mean	P Value	Significant
Folr1	0	0.01	0.008	1
Dusp5	0.384	2.656	2.272	3.16 e-08	Yes
Slc4a2	-0.242	0.836	1.078	0.714
Ulk3	-0.044	1.786	1.83	0.023	Yes
Phf7	-0.147	1.36	1.507	0.182
Zfp408	-0.35	1.14	1.491	0.099
Triobp	-0.17	0.082	0.251	0.909
Zfp40	-0.197	4.08	4.278	0.062
Arrdc1	-0.832	0.614	1.446	0.429
Eaf1	-0.16	1.482	1.641	0.286
Gm49654	Data unavailable
Nedd9	-0.871	1.089	1.96	0.435
Slc37a2	0	0.04	0.053	1
Cryba4	0	0.001	0	1
Gal3st4	0.084	0.715	0.632	0.012	Yes
Casp1	0.003	0.152	0.149	1
Sash3	0	0.004	0	1
Sh3bp2	0.058	0.187	0.129	0.084
Tmco4	-0.143	0.226	0.368	0.142
Lins1	-0.366	1.635	2.002	0.216
Pik3cg	0	0.005	0	1
Siah2	-0.273	2.678	2.951	0.001	Yes
Ebf1	0	0.051	0.008	1
Bst2	0.489	0.827	0.339	0.019	Yes
Icam1	-0.05	0.085	0.136	1
Slc7a7	-0.048	0.255	0.303	0.917
Ms4a6b	0	0.049	0	1
Pon3	0	0.009	0.016	1
Ncf1	-0.044	0.066	0.11	1
Fcer1g	0	0.1	0.056	1
Il21r	-0.329	0.159	0.489	0.001	Yes
Ctss	0.226	0.346	0.12	0.033	Yes
Tmem37	0	0.009	0	1
Kcnk6	0	0.036	0.038	1
Havcr2	0	0.02	0.027	1
Ecscr	0	0.022	0	1
Grn	-0.717	4.84	5.557	0.137
Hexb	-0.08	4.059	4.14	0.988
Serinc3	0.371	8.428	8.057	3.026
Tyrobp	0	0.049	0.02	1
Laptm5	0	0.04	0.041	1
Sacm1l	-0.264	6.21	6.474	0.165
Ccl6	0	0.005	0	1
Olfml3	0	0.066	0.053	1
Cysltr1	0	0	0	1
Fbxo16	0.502	2.76	2.258	9.858e-05
Tprn	-0.281	0.543	0.824	0.061
Gm1043	-0.018	2.798	2.816	0.118
Susd3	0	0.004	0	1
Ptgs1	0	0.077	0.046	1
Lat2	-0.172	0.155	0.327	0.361
Gngt2	0	0.097	0.026	1
Spint1	0.117	0.238	0.121	1
Zfp213	-0.15	1.292	1.442	0.002	Yes
Gpr183	-0.026	0.064	0.089	1
Themis2	0.039	0.163	0.124	0.482
Slco2b1	0	0.008	0.025	1
Fermt3	0.087	4.484	4.397	0.076
Gna15	0.033	0.18	0.147	0.565
Abhd15	0	0.017	0.019	1
Naglu	-0.259	0.939	1.198	0.414
Taf15	-0.35	3.581	3.931	0.578
Ctsz	2.063	3.484	1.421	0.0001
Ncf2	-0.189	0.486	0.674	0.9518
Selplg	-0.013	0.093	0.106	0.057
Rasgrp3	-0.078	0.041	0.12	1
Cyth4	0.107	0.24	0.133	1
C1qb	0	0.044	0.034	1
C1qc	0	0.041	0	1
Ctsd	-0.193	7.567	7.76	0.12
Alkal2	Data unavailable
Sox18	0.642	0.78	0.138	1
Ms4a6d	0	0.011	0	1
Tradd	-0.053	0.841	0.894	0.109
Kctd8	-1.084	0.421	1.505	0.423
Mfsd9	-0.131	0.833	0.964	0.078
Gm45153	Data unavailable
Slamf9	0	0.031	0.031	1
Man2b1	-0.56	3.115	3.675	0.422
Pqlc1	-0.373	3.508	3.881	1.28e-05	Yes
Hhex	0	0.003	0	1
Prkcq	0	0.014	0.029	1
Gm16192	Data unavailable
Vwc2	-0.525	0.058	0.583	0.149
Gm50462	Data unavailable
Plek	-0.109	0.4	0.509	0.414
Chst7	-0.014	0.249	0.264	0.746
AW112010	0	0.003	0	1
Rab32	-0.978	0.323	1.301	0.002	Yes
Ly96	-0.14	0.821	0.961	0.322
Map3k14	0.016	0.376	0.36	0.209
Snip1	0.025	2.449	2.424	5.833e-05	Yes
Tfcp2I1	Data unavailable
Cyp4f15	0	0.017	0.032	1
Gdpd2	0	0.009	0	1
Hdac10	-0.428	1.61	2.038	0.024	Yes
Gm26588	-0.095	0.452	0.547	0.619
Spp1	0	0.014	0.039	1
AW551984	0	0.216	0.008	1
C2cd4c	-0.114	0.313	0.426	0.184
