# Supplementary material for: Discrete hippocampal projections are differentially regulated by parvalbumin and somatostatin interneurons
Source: Nat Commun. 2023 Oct 20;14:6653. doi: 10.1038/s41467-023-42484-z (PMC10589277; doi:10.1038/s41467-023-42484-z)
Supplement: Supplementary file 7 — Source Data [file 41467_2023_42484_MOESM7_ESM.xlsx]

## Sheet: Figure 1b
Figure 1b
mPFC-projecting only	NAc-projecting only	mPFC- and NAc- projecting
53	43	3
50	48	1
56	44	0
66	34	0

## Sheet: Figure 2e
Figure 2e
	NAc						mPFC
GRN	0.0129648	0.0120378	0.00849805	0.003663	0.0269171	0.00595238	0.0204152	0.0106623	0.0127189	0.0236709	0.0194693
NEDD9	0.00852288	0.00877533	0.0106524	0.0109394	0.00823409	0.0107492	0.0173581	0.0071481	0.014766	0.026205

## Sheet: Figure 2f
Figure 2f
	NAc						mPFC
GRN	8.667	6.333	4.333	5	9.67	6	10.333	8	7.5	13.667	7.333
NEDD9	6.667	3	5.333	6.667	3.5	7	9.667	3	9.333	25

## Sheet: Figure 3c
Figure 3c
	NAc					mPFC
PV	1.93	1.42	0	3.83	7.29	4.2	6.69	1.7
SST	4.63	5.09	3.96	3.83		1.06	0	0	0	0	1.63	2.14

## Sheet: Figure 3f
Figure 3f
	NAc				mPFC
PV	0.09625	0.18601	0.10223	0.15492	0.14313	0.26638	0.10251	0.10981
SST	0.10797	0.11976	0.12582	0.1469	0.03676	0.03023	0.042066	0.06617	0.07266

## Sheet: Figure 3j
Figure 3j
	NAc				mPFC
PV	0	26	0	10	27	0	25	25
SST	40	0	18	50	8	0	8

## Sheet: Figure 4c
Figure 4c
YFP- Cell	YFP+ Cell
91.1	159.9
103.5	132.4
104.9	169
101.6
103

## Sheet: Figure 4d
Figure 4d
YFP- Cell	YFP+ Cell
91.6	119.9
106.5	141
92.9	164.3
54.8
83.6

## Sheet: Figure 4h
Figure 4h
NAc	mPFC
0.4316	0.0491
0.063	0.0957
0.0611	0.0749
0.0465	1.566
0.0377	0.4825
0.0871	0.4176
0.2982	0.6519
1.2609	1.3356
0.8248	0.6667
1.2304	1.6324
0.0565	0.5575
0.6868	1.6757
1.6402	0.8356
1.4417	0.3593
1.8377	1.2105
0.2203	1.0442
0.3661	1.6147
0.1757	0.9237
0.1059	0.1857
0.1429	1.0656
0.2839	0.8819
0.5706	1.9268
0.7833	1.1017
0.037	0.9817
0.0729	0.6316
0.085	1.2123
0.0833
1.8103
1.6283

## Sheet: Figure 4i
Figure 4i
PV/NAc	PV/mPFC	SST/NAc	SST/mPFC	Control
111	145	148	95	123
151	90	96	121	113
295	308	200	91	94
145	121	95	102	84
82	210	188	186	87
181	120	98	91	99
141	148	134	95	93
273	155	241	97	137
128	109	232	153	105
298	106	125	93	125
120	173	108		88
94	127	126		93
	265
	110
	114

[truncated: 1 more sheets: Supplementary Figure 1]
